# Supplementary material for: Method for predicting dynamic current-carrying capacity of transmission lines by integrating improved VMD and time-varying ensemble model
Source: PLoS One. 2026 Feb 17;21(2):e0342293. doi: 10.1371/journal.pone.0342293 (PMC12912545; doi:10.1371/journal.pone.0342293)
Supplement: S1 File — This file contains the complete raw data of Dataset 1 and Dataset 2. (ZIP) [file pone.0342293.s001.zip › S1_File/DTR Data ú¿Dataset 1ú⌐.xlsx]

## Sheet: Sheet1
DTR DATA
1046.08
1016.63
1012.5
1071.68
1028.5
1065.73
1060.7
1028.61
1088.84
1080.07
1120.12
1099.66
1081.23
1106.9
1086.68
1057.29
1039.31
1062.88
1106.14
1076.52
1064.68
1073.14
1056.6
998.942
1056.24
1043.7
962.315
1001.73
852.983
898.638
918.241
930.009
872.04
830.277
846.935
881.051
863.072
856.666
913.56
803.349
908.599
939.158
892.604
941.516
921.508
930.821
929.8
809.019
764.283
864.774
798.799
821.557
907.749
845.61
850.285
852.379
830.499
899.26
784.366
883.1
836.784
853.338
694.079
938.877
943.933
897.519
943.153
917.014
921.277
932.243
859.77
896.571
812.563
966.513
995.733
1023.11
983.057
1030.92
1048.18
1033.83
1004.45
1027.2
1078.73
1039.43
1020.95
1038.51
1001.9
1057.44
996.009
1036.4
1019.01
1028.57
1038.36
1022.61
1006.37
875.626
913.989
956.632
1008.46
973.578
1051.61
1006.86
1004.56
972.064
882.483
943.6
861.692
940.691
928.566
962.362
1017.63
875.367
927.266
1028.52
939.251
939.386
973.427
962.026
977.723
962.883
978.843
955.789
898.061
897.66
1013.67
976.989
942.589
931.758
946.088
937.525
927.257
954.354
923.675
916.861
931.756
1033.97
923.487
902.672
952.489
987.547
944.054
994.556
953.739
934.436
1025.38
991.13
967.921
1003.33
1027.85
971.94
1020.5
1002.75
987.897
998.546
937.819
909.785
958.018
925.172
1021.05
990.161
989.372
951.337
994.695
999.131
1036.51
1055.61
1087.42
1012.67
1054.67
1097.45
1049.01
1114.43
1033.74
1116.76
1120.82
1096.27
1031.83
1041.13
1110.06
1131.68
1092.63
1017.15
883.295
929.387
968.095
960.56
1043.06
1022.23
1011.24
965.75
925.77
944.522
934.786
882.345
926.661
918.424
996.31
961.381
1026.82
973.388
987.765
1048.36
1087.3
1089.39
1032.35
1051.38
987.322
1028.75
1019.21
1069.13
1002.88
1096.83
1001.91
1049.95
1019.77
1064.48
1064.26
1024.81
979.444
982.72
1012.34
1053.8
1018.1
1008.81
1003.43
1034.18
1029.47
978.861
1016.68
1027.66
906.932
992.086
972.129
942.258
932.013
1022.67
1065.23
1013.17
914.531
956.607
930.355
956.794
930.914
1076.39
1112.92
974.07
1019.81
1088.78
1083
1079.42
1029.29
1090.77
1063.36
1049.63
1070.73
1101.3
1142.7
1097.43
1082.33
1011.05
1056.05
1043.28
1102.67
1059.45
1028.06
1039.87
1024.25
1031.45
1078.39
1075.81
1025
1008.72
955.504
1029.69
977.763
1098.92
1017.97
986.102
1015.89
1017.87
968.627
953.349
999.606
994.595
998.431
1030.19
1046.74
996.273
962.173
971.94
1012.89
1012.32
935.937
1056.81
1009.1
978.223
1040.6
996.507
1004.12
901.279
913.762
867.5
956.713
890.457
926.896
875.286
912.351
951.504
921.642
951.901
1012.62
1028.48
938.684
1067.38
905.83
950.483
982.231
900.559
1004.81
1021.39
1056.44
1083.78
1084.95
963.974
945.389
892.496
895.621
892.072
878.745
868.473
930.035
906.999
962.6
960.9
982.348
978.175
981.08
961.299
925.506
1010.14
1076.99
953.348
1018.24
974.217
1033.46
1051.13
980.076
1055.15
965.366
933.41
1019.38
1038.78
974.684
975.037
933.966
951.454
922.964
936.242
959.174
923.804
900.345
973.543
868.515
986.525
939.758
992.683
964.182
1036.49
1030.88
967.027
982.815
962.933
954.026
958.409
948.465
939.164
868.015
944.676
890.859
945.301
940.984
973.211
1041.01
979.044
924.854
1031.38
981.768
948.35
944.757
906.82
1012.67
1039.33
922.231
997.815
1002.1
1049.25
928.194
987.645
916.821
1089.47
970.734
951.969
1002.86
996.494
906.069
939.867
1032.72
963.731
961.332
936.208
974.406
996.652
894.495
978.309
993.932
955.159
954.578
956.75
958.475
882.987
908.974
959.112
900.511
887.033
906.124
903.603
828.144
833.435
813.712
940.264
871.122
963.258
884.225
955.363
938.267
1012.91
1086.24
1049.43
1056.79
1035.85
1001.82
1122.17
1086.84
1101.89
1156.33
1203.78
1256.17
1244.21
1233.72
1194.68
1323.79
1289.29
1221.98
1246.44
1227.58
1250.31
1330.85
1321.85
1266.6
1333.59
1296.1
1249.87
1274.64
1098.85
1313.54
1294.74
1332.88
1286.26
1280.5
1297.3
1248.29
1282.13
1327.53
1312.71
1340.66
1273.69
1334.76
1319.03
1254.81
1328.93
1253.2
1230.06
1271.3
1277.59
1173.1
1162.29
1192.57
1209.98
1291.85
1226.26
1187.34
1204.41
1187.93
1184.24
1208.29
1050.89
1168.51
1206.7
1231.45
1244.94
1142.25
1247.27
1204.82
1209.59
1203.35
1195.24
1128.05
1155.14
1224.76
1206.38
1138.47
1140.41
1060.44
1160.91
1175.83
1186.78
1162.85
1126.43
1174.26
1126.52
1121.79
1162.67
1169.89
1258
1216.18
1179.78
1255.54
1233.61
1155.88
1156.7
1192.06
1162.9
1167.11
1146.7
1171.13
1194.95
1156.41
1213.89
1209.03
1203.67
1170.8
1225.35
1240.74
1155.68
992.421
1141.9
1145.89
1213.99
1134.92
1091.09
1108.21
1185.95
1098.2
1167.57
1102.73
1199.99
1229.18
1153.02
1104.93
1070.05
1096.35
1069.1
1076.79
1113.27
1044.25
1127.11
1132.53
988.9
1049.5
1153.96
918.681
1119.47
969.844
914.119
1079.66
1051.56
1086.78
1113.26
1017.79
1084.08
1107.09
1068.37
1165.6
1109.64
1125.82
1139.92
995.994
1086.27
1076.5
1049.59
1079.79
1105.87
1075.41
1062.01
1061.07
1081.8
1048.89
1039.54
1079.22
1075.83
1066.86
1011.99
1002.32
990.441
1033.72
1020.1
1042.6
943.505
929.542
869.173
975.878
1037.97
1101.36
932.457
753.177
1032.12
1094.26
1011.98
1100.62
1040.01
1060.36
1148.03
869.819
953.804
748.753
903.136
991.259
748.748
967.084
943.836
873.575
962.734
902.028
980.276
757.187
874.794
795.468
915.1
868.363
744.803
840.179
901.546
838.579
995.328
1031.97
1052.23
755.679
896.037
1033.68
964.751
1029.74
972.777
860.681
957.774
914.125
867.919
825.616
953.981
949.506
1017.14
1021.88
1042.68
1089.78
961.049
1024.96
1057.03
1072.45
1073.58
1137.48
1115.15
1075.31
982.655
824.004
957.403
912.552
933.044
939.095
877.67
883.992
919.826
1034.6
825.908
866.633
899.283
858.044
977.256
973.46
861.737
1049.8
1001.13
1031.89
1069.7
1047.25
971.601
819.773
853.794
928.489
860.017
895.515
846.931
977.086
1026.5
1026.45
964.964
919.683
916.001
945.068
778.654
743.278
838.679
861.766
833.175
883.151
876.657
813.106
737.702
828.76
812.001
778.096
855.855
857.674
801.851
743.188
738.886
781.977
780.575
740.649
744.186
747.512
815.09
858.004
896.923
881.999
865.52
864.91
869.515
838.094
747.779
862.63
869.989
941.721
909.138
887.114
939.15
935.592
918.978
865.031
920.706
957.534
884.799
861.547
876.505
912.861
868.478
823.534
965.001
949.084
914.984
1037.97
1030.59
1007.72
1085.16
1062.55
1042.05
1083.64
971.36
1043.47
1042.4
969.903
1000.32
904.815
928.204
1000.68
899.753
924.469
1066.16
893.428
806.779
929.889
1047.98
992.617
1065.11
1090.76
1187.31
1292.54
1003.48
1072.55
1056.8
1094.49
1125.56
1089.84
1079.37
1112.17
1061.56
1130.72
1155.35
1120.17
1115.68
1174.19
1178.36
1230.04
1224.29
1120.65
1164.63
1210.24
1179.65
1159.94
1167.19
1148.31
1223.39
1210.98
1184.82
1183.52
1183.51
1188.17
1125.79
1130.71
1127.7
1083.45
1134.19
1146.42
1207.12
1166.32
1158.21
1151.67
1134.31
1099.38
1123.03
1184.58
1171.62
1168.9
1161.25
1186.88
1117.7
1152.59
1156.96
1193.63
1154.97
1164.28
1128.1
1151.07
1173.92
1232.69
1194.72
1208.61
1186.78
1192.34
1170.7
1201.84
1141.61
1128.57
1166.96
1159.09
1091.66
1056.41
1085.39
1067.21
1010.97
1027.51
1042.5
1007.4
1057.15
1090.1
1110.34
1150.47
1130.71
1123.23
1161.31
1156.36
1106.26
1105.87
1138.25
1124.48
1198.6
1237.27
1265.12
1276.48
1202.81
1211.81
1208.14
1282.52
1275.81
1296.03
1306.14
1345.02
1318.33
1303.8
1323.56
1221.03
1285.85
1246.54
1198.69
1095.13
1188.09
1058.97
1155.55
1113.36
1051.98
1188.26
1241.21
1246.78
1233.34
1261.68
1200.72
1160.34
1159.63
1196.19
1198.72
1118.08
1134.36
1214.82
1202.78
1193.32
1247.52
1228.46
1138.75
1164.6
1166.84
1228.64
1162.15
1207.04
1061.11
1201.63
1245.59
1266.03
1154.36
1174.24
1208.77
1261.89
1248.74
1202.43
1214.73
1222.05
1197.56
1227.6
1219.86
1231.04
1191.09
1143.88
1129.71
1158.4
1110.47
1175.02
1202.08
1141.4
1228.47
1174.06
1118.63
1009.11
1073.44
1036.22
1100.69
1166.28
1202.23
1224.22
1206.71
1089.12
1095.46
1095.4
1002.63
1048.17
1052.25
1068.6
1153.34
1041.97
1167.14
1183.98
1134.39
1039.29
1118.84
1022.18
1029.71
1064.18
1010.09
1068.94
977.033
1116.14
1103.89
1064.34
1032.97
1075.82
1054.23
1140.25
1069.07
1136.6
1097.87
1071.48
1060.54
1176.87
1091.42
1100.47
1090.73
1035.44
1124.03
1104.44
1020.44
1095.76
1105.68
1147.09
1128.02
1124.92
1122.27
1076.19
1009.01
1010.82
983.444
922.775
943.874
1058.97
1033.23
1041.28
1054.38
1167.53
1106.17
1213.64
1160.97
1112.72
1177.41
1151.38
1116.02
1118.75
998.479
1045.88
1065.65
1012.55
1085.35
967.132
987.059
985.794
1027.03
1051.45
1076.54
1093.05
1109.17
984.262
1046.75
1092.13
1020.8
1139.5
1035.25
1095.25
1132.38
1155.27
1025.51
1031.24
1073.53
1039.8
960.245
969.634
1013.72
1026.61
1023.63
1111.38
1105.35
1065.53
1053.98
1034.71
1081.53
1089.16
1018.88
1058.3
984.916
1042.16
970.749
1050.62
1013.9
968.635
975.573
1007.81
1011.55
1014.43
907.476
918.746
975.859
1004.01
992.786
733.151
965.977
968.202
853.549
928.481
934.42
958.244
1004.5
908.194
743.93
983.476
904.717
983.432
1019.54
925.771
965.969
903.132
927.964
666.073
930.339
948.726
922.515
731.896
950.792
984.188
1016.91
949.123
950.417
932.3
825.548
944.187
676.568
906.298
987.873
676.307
1004.67
735.091
784.767
998.038
1037.87
1002.55
988.2
969.469
848.418
875.773
1009.01
965.371
841.425
912.54
915.273
931.424
964.135
962.269
990.7
994.261
950.673
997.273
1005.44
932.332
980.022
981.75
968.9
912.704
934.395
978.369
991.969
973.549
962.163
979.491
897.823
908.082
963.589
873.88
920.812
972.363
953.323
955.936
908.745
937.813
899.49
836.986
959.613
903.692
913.147
994.332
959.613
925.919
922.625
965.502
839.409
863.309
825.531
885.338
824.652
802.926
835.029
864.412
874.303
940.483
931.597
890.28
888.262
884.617
897.662
1013.76
843.094
911.355
895.256
955.934
833.263
926.12
971.885
934.618
959.642
900.011
877.946
874.556
655.814
932.396
894.39
824.382
794.47
940.629
898.7
972.859
914.598
996.919
871.247
904.112
875.486
897.113
909.619
866.482
858.086
809.698
920.598
863.694
932.981
867.867
909.214
923.708
740.065
947.022
944.476
834.384
875.329
833.278
819.788
858.047
938.084
918.676
887.109
889.609
888.925
918.942
938.497
820.129
791.71
831.52
855.438
841.995
772.911
886.583
785.858
876.46
811.9
834.995
694.693
729.528
834.448
858.131
794.517
843.664
871.393
855.909
901.726
818.526
806.652
828.597
871.548
865.738
765.106
865.621
828.487
904.275
776.965
803.463
744.165
944.895
934.755
1015.14
1070.26
1129.87
1119.88
1097.65
1152.48
1112.73
1089.03
1173.59
1169.27
1188.3
1218.54
1201.23
1254.32
1240.22
1254.59
1218.78
1287.13
1263.02
1137.43
1180.31
1259.06
1225.62
1264.85
1239.31
1258.97
1202.94
1226.23
1287.77
1234.49
1227.83
1241.55
1197.67
1198.15
1184.04
1226.98
1198.06
1187.02
1225.79
1227.41
1223.83
1184.84
1198.99
1226.53
1242.81
1236.98
1191.38
1209.03
1240.12
1223.94
1233.62
1250.47
1220.73
1235.15
1216.17
1206.02
1260.06
1300.91
1240.41
1267.13
1343.81
1251.43
1292.21
1255.59
1319.07
1308.36
1275.34
1307.65
1281.35
1309.65
1321.31
1282.22
1269.4
1320.11
1301.55
1283.72
1321.22
1205.62
1264.38
1296.4
1279.14
1252.65
1264.85
1280.73
1335.71
1299.69
1333.51
1324.97
1301.24
1329.65
1322.39
1310.15
1283.14
1306
1280.44
1323.46
1278.69
1321.22
1329.83
1280.86
1339.72
1302.54
1294.3
1322.54
1258.62
1325.37
1331.14
1319.68
1272.74
1206.77
1179.99
1216.44
1209.03
1189.19
1218.33
1184.29
1191.48
1140.12
1094.81
1270.29
1283.06
1183.66
1207.38
1194.97
1212.87
1101.67
1102.68
1183.4
1229.01
1219.29
1208.63
1130.5
1123.69
1109.91
1106.93
1105.61
1095.34
1136.13
1212.69
1135.08
1149.03
1129.86
1156.74
1251.06
1253.49
1231.19
1265.1
1210.93
1284.95
1275.16
1243.38
1266.58
1204.16
1215.29
1252.51
1217.26
1275.13
1289.28
1273.8
1227.02
1231.24
1207.34
1201.75
1184.09
1207.26
1219.7
1152.33
1206.07
1231.5
1268.41
1174.43
1280.55
1271.16
1303.01
1232.85
1265.48
1272.96
1238.73
1162.87
1105.03
1234.82
1243.24
1251.45
1161.77
1097.81
1163.81
1177.75
1180.22
1204.97
1130.84
1231.87
1213.96
1171.95
1148.73
1230.8
1250.23
1252.76
1164.95
1212.31
1180.14
1230.87
1167.46
1169.31
1147.01
1162.27
1115.64
1146.54
1147.7
1128.57
1188.31
1118.52
1098.11
1131.53
1163.82
1152.46
1110.52
1141.94
1114.75
1120.16
1111.61
1135.39
1061.96
1066.01
1045.48
1126.29
996.127
993.396
1027.8
1030.25
952.69
951.995
864.705
740.384
887.638
905.494
910.925
1000.36
912.628
899.214
891.065
924.429
965.064
968.22
1025.37
1015.56
997.783
971.57
947.967
923.95
754.105
1070.73
1040.29
914.113
806.95
852.335
887.378
997.641
887.984
695.236
981.649
817.127
813.721
958.992
970.975
768.45
918.09
986.002
696.456
897.136
918.694
947.932
771.03
823.672
692.956
687.553
797.208
779.549
910.361
962.178
1008.57
947.971
1074.57
1063.82
1057.09
1092.01
1123.45
1145.47
1115.39
1074.24
1108.56
1110.51
1093.38
1056.5
1145.6
1020.84
1044.68
1024.69
1114.21
1033.85
1071.31
1006.67
929.426
999.914
1005.96
1085.34
1020.03
1010.55
975.151
880.756
1062.32
995.101
924.965
947.306
902.319
868.034
895.342
821.132
868.015
943.451
936.419
879.926
648.665
906.731
951.875
945.18
1022.96
1000.3
959.587
927.727
976.934
989.531
910.057
978.199
881.987
798.193
887.273
856.751
982.683
1009.83
1036.04
1051.28
1035.08
1075.27
989.967
958.452
921.736
846.617
924.238
902.743
840.982
976.717
811.159
903.879
756.671
911.605
848.03
993.287
999.136
956.513
914.872
851
910.877
1001.96
819.945
938.068
932.712
1032.21
991.221
1042.92
1056.47
1073.15
1043.8
1042.64
1015.76
958.313
1003.06
995.54
891.851
1021.35
971.438
897.515
916.035
997.608
995.344
988.208
1023.98
969.933
1035.19
932.892
981.959
989.643
953.591
973.697
969.562
927.078
916.837
980.845
900.897
865.347
1004.36
947.258
909.758
999.122
950.464
913.583
938.754
846.025
730.749
882.936
825.046
853.316
905.042
929.428
895.993
908.908
973.958
960.67
956.308
988.257
954.954
947.019
860.711
842.77
924.194
905.256
931.045
881.441
802.153
857.795
806.121
721.103
907.93
878.016
938.391
925.981
935.802
961.481
947.41
894.941
725.857
922.636
944.567
926.223
942.067
940.681
978.011
877.953
881.141
948.195
858.619
831.323
854.99
855.212
938.688
865.615
885.035
906.436
915.492
907.823
933.469
857.979
789.112
778.46
875.813
859.965
787.556
841.187
805.587
860.425
957.264
919.156
996.211
966.882
1004.55
1017.75
965.332
976.497
985.614
924.572
1010.82
970.068
1032.41
963.214
985.918
945.271
1000.68
977.059
894.944
962.966
975.321
1000.71
1005.24
930.473
870.697
900.67
875.833
954.992
934.992
891.673
983.875
926.41
937.794
858.075
972.307
952.898
968.83
841.278
791.053
844.068
868.083
852.19
854.64
949.35
870.973
918.081
866.534
887.559
982.675
996.944
979.298
950.768
904.515
902.245
888.144
755.507
843.179
886.844
866.095
943.605
914.639
954.258
914.541
913.951
930.27
905.24
932.606
955.241
916.873
952.141
925.658
937.921
864.855
881.534
778.944
665.167
837.733
896.682
806.786
780.408
900.435
898.513
901.516
939.874
924.549
915.074
870.983
912.456
808.2
815.043
911.274
755.437
787.333
872.565
892.648
952.519
845.597
968.29
862.785
951.994
966.642
992.821
1040.21
1006.9
1010.22
988.635
986.66
1015.95
1008.72
1038.92
990.613
1033.62
970.883
920.788
940.93
995.597
981.425
959.245
1065.29
965.116
1004.95
949.23
1023.34
1025.25
991.363
1012.84
993.819
1048.06
999.458
995.311
975.306
940.656
932.029
982.989
935.564
840.231
697.28
838.802
908.923
942.147
904.16
865.246
986.88
950.335
989.757
994.562
912.039
929.48
939.922
999.832
952.238
1029.24
936.811
938.266
955.465
925.514
931.329
959.617
915.647
838.104
936.761
935.453
922.457
939.445
966.508
936.426
957.373
945.48
899.281
875.567
877.046
912.091
964.221
945.702
931.904
902.196
878.821
882.592
854.734
888.079
887.979
887.379
671.406
666.279
658.631
798.897
905.69
934.457
900.209
926.64
906.639
976.749
973.713
920.102
949.168
1003.67
979.631
970.48
979.897
864.531
844.833
844.161
1013.02
955.191
1080.52
956.83
954.985
1079.66
982.01
1004.33
998.01
906.913
990.007
784.954
929.745
1026.18
882.624
967.436
972.052
898.71
875.256
898.783
948.275
970.423
953.471
927.275
874.945
890.311
877.731
887.083
921.502
909.366
856.934
903.289
900.483
814.978
974.145
977.46
986.941
905.923
1009.04
961.376
947.352
952.751
971.984
922.22
938.73
971.063
934.559
927.909
1001.28
1000.22
1045.15
1039.69
980.157
1071.52
1020.74
1013.59
1022.07
948.604
926.627
940.85
952.573
943.188
[truncated: 3,150 more rows]
