# Supplementary material for: Method for predicting dynamic current-carrying capacity of transmission lines by integrating improved VMD and time-varying ensemble model
Source: PLoS One. 2026 Feb 17;21(2):e0342293. doi: 10.1371/journal.pone.0342293 (PMC12912545; doi:10.1371/journal.pone.0342293)
Supplement: S1 File — This file contains the complete raw data of Dataset 1 and Dataset 2. (ZIP) [file pone.0342293.s001.zip › S1_File/DTR Data ú¿Dataset 2ú⌐.xlsx]

## Sheet: Sheet1
DTR DATA
852.185
822.925
1003.86
998.055
1067.98
1066.01
1057
1019.89
1055.81
1065.1
949.605
987.662
1050.79
1021.04
983.78
970.246
1025
1003.56
899.312
949.95
981.717
958.735
989.943
977.309
1009.89
1073.87
1007.45
1036.55
980.649
1006.28
1050.2
1057.78
1025.25
1070.65
1013.81
1040.85
1070.38
1083.59
1031.2
1073.59
1105.8
961.946
1030.12
1045.02
1022.33
1020.28
1068.31
1075.98
1025.85
1086.95
1069.03
1060.35
1086.21
1049.17
1087.89
1112.15
1109.73
1114.19
1111.72
1119.29
1149.28
1118.78
1131.88
1117.1
1124.54
1162.14
1159.65
1076.77
1148.49
1113.84
1192.8
1185.14
1189.6
1229.63
1226.01
1263
1220.95
1190.77
1208.34
1199.47
1220.83
1184.46
1236.09
1202.39
1198.82
1217.59
1195.28
1185.61
1176.79
1123.43
1197.78
1184.9
1203.97
1207.85
1149.52
1156.42
1174.22
1175.64
1125.14
1123.84
1167.18
1178.71
1224.45
1121.28
1172.52
1165.98
1164.04
1217.04
1201.51
1206.96
1166.96
1210.04
1195.53
1222.53
1173.22
1188.82
1144.11
1178.87
1210.05
1212.79
1265.17
1288.05
1225.21
1234.85
1192.36
1204.5
1276.05
1246.47
1241.67
1158.65
1207.96
1230.71
1184.39
1219.78
1198.19
1214.91
1231.26
1216.54
1206.95
1165.31
1221.21
1239.37
1261.02
1221.52
1198.91
1247.89
1218.19
1204.97
1222.07
1249.97
1260.36
1181.73
1279.92
1247.03
1292.77
1261.21
1249.38
1154.42
1123.39
846.913
1225.35
1267.18
1240.2
1221.35
1208.44
1253.46
1279.2
1166.28
1169.47
1234.05
1213.6
1218.82
1207.29
1232.11
1247.87
1314.08
1269.69
1217.83
1270.71
1194.47
1272.97
1237.99
1031.71
1096.98
1157.21
1157.71
1205.87
1204.29
1136.02
1161.55
1190.37
1092.08
1138.51
1128.39
1087.15
1130.01
1092.9
1047.69
1145.96
1097.43
1145.95
1140.87
1103.97
1103.71
1102.81
1101.19
1021.43
1020.57
1063.86
1123.59
1114.26
1116.05
1039.13
1028.54
1049.44
989.553
999.38
1017.88
1040.24
950.292
1064.53
1043.75
1047.53
1086.91
1094.58
1080.39
995.691
1007.82
948.351
1031.55
1011.03
1022.06
1041.19
1023.1
1038.69
1055.45
962.021
942.417
1006.96
924.046
1113.17
1157.95
1142.95
1075.76
981.868
958.579
977.819
912.258
928.308
937.161
995.701
1014.59
1035.23
1020.89
1066.58
1039.95
980.779
1000.68
983.698
1038.36
938.598
953.915
922.28
994.714
976.143
972.181
915.293
1106.24
1018.59
1000.56
888.656
1001.66
816.899
785.884
818.565
872.808
833.081
763.63
905.655
908.097
906.016
939.687
949.647
912.33
957.033
912.118
871.124
880.762
886.369
875.657
916.452
903.221
861.218
893.826
896.312
964.311
932.157
939.036
936.407
928.332
912.907
925.485
952.007
919.63
894.67
859.652
926.224
948.775
945.504
879.402
873.837
895.084
902.82
989.874
1029.17
1090.13
1015.66
866.938
924.106
731.376
802.87
757.782
718.643
707.323
762.782
848.48
912.025
918.027
886.61
890.315
859.541
901.446
926.121
904.448
997.094
1034.94
981.62
974.972
1036.16
941.27
990.682
1003.93
814.695
787.506
784.791
818.266
814.174
904.815
933.567
896.713
957.616
885.343
960.124
959.531
985.938
989.168
1028.93
1076.8
946.304
669.929
711.935
877.197
798.56
806.353
751.561
799.984
887.17
933.266
844.474
871.535
811.718
883.543
789.894
837.476
789.282
902.127
810.436
972.124
891.325
916.869
955.332
958.107
1020.5
975.528
1007.59
953.861
911.372
975.36
983.977
1030.28
985.725
967.539
1011.46
1003.39
905.884
969.021
1014.63
1048.31
988.517
1011.02
967.049
941.595
927.658
973.34
1005.39
1018.42
964.944
978.049
1011.82
969.284
983.183
949.542
969.408
885.765
884.623
861.621
914.878
945.321
1001.74
958.121
975.124
1023.21
1020.88
1026.85
989.005
993.947
1027.63
1001.9
921.242
940.082
962.761
912.374
959.116
903.471
769.643
841.776
882.13
904.653
960.805
1021.94
1024.51
1003.03
1002.93
982.263
935.552
999.295
972.861
907.957
958.479
860.785
943.408
858.37
872.276
957.787
873.335
930.564
935.484
846.642
995.715
1030.75
1015.75
807.4
874.49
949.771
886.702
848.422
1018.59
949.677
995.807
942.923
959.386
987.678
898.677
878.322
952.427
874.244
917.594
752.954
806.011
884.668
858.956
878.197
867.287
877.325
753.817
715.6
721.535
802.913
853.842
716.516
681.078
749.595
806.483
943.58
909.204
900.004
803.037
780.935
885.292
855.422
823.17
864.477
896.894
863.044
866.143
846.663
710.064
656.825
808.862
897.58
997.191
944.02
819.188
827.868
812.933
796.732
853.938
821.074
854.112
820.695
850.799
924.168
850.653
873.334
943.291
855.055
944.899
759.062
884.702
1114.31
1013.39
1079.15
917.96
723.806
748.428
834.253
767.682
812.019
721.116
817.679
761.668
920.55
999.225
953.278
1034.74
920.897
882.578
902.669
826.82
664.002
909.12
999.823
931.71
937.544
935.232
836.323
951.187
931.555
902.299
893.095
923.867
680.917
919.06
895.674
829.246
864.044
677.428
682.39
869.482
751.095
686.652
835.713
723.11
753.332
755.672
924.108
756.541
681.532
846.224
782.814
756.829
892.876
814.006
908.085
909.414
850.349
832.566
841.628
831.875
930.649
927.087
955.554
876.033
908.558
897.942
853.876
921.555
957.688
931.18
922.215
921.228
884.704
918.842
947.535
894.755
894.865
955.849
862.703
955.343
905.981
883.941
876.782
803.944
916.644
848.899
874.971
846.404
885.624
882.399
983.602
903.509
781.898
675.956
859.183
946.29
866.706
859.82
869.974
1017.25
942.005
759.939
911.808
851.087
868.952
904.571
790.518
835.268
830.176
782.16
766.533
874.78
948.432
897.829
809.332
814.286
844.47
839.51
874.095
924.497
865.527
872.421
891.702
797.204
938.816
944.157
879.014
903.72
736.619
801.909
687.782
819.746
883.971
764.502
771.414
687.03
854.385
906.447
923.028
852.73
862.929
881.984
852.731
890.118
811.629
792.968
877.054
812.532
843.743
915.932
907.283
898.424
917.762
799.587
861.426
825.429
910.159
925.587
974.108
882.964
866.032
853.947
817.205
883.784
902.244
888.724
885.453
922.782
852.787
910.431
931.102
871.397
787.315
882.317
859.393
892.617
863.428
923.285
956.121
965.763
964.671
938.018
888.415
847.128
879.96
955.139
878.051
836.185
942.589
850.151
862.049
892.061
860.739
847.379
890.33
886.197
794.999
792.448
860.24
931.464
886.896
857.369
909.808
916.411
826.851
872.891
868.563
994.938
1002.02
982.506
955.748
968.651
890.044
809.211
894.685
907.505
838.739
826.191
834.709
875.387
872.361
714.187
837.76
823.219
771.135
820.924
750.014
838.887
668.791
668.743
752.016
716.795
751.081
758
809.187
775.33
902.638
798.76
775.5
674.704
848.258
831.099
728.398
730.375
847.152
967.163
890.934
826.474
803.886
883.458
928.476
872.075
865.44
903.48
845.229
894.058
875.082
816.439
902.623
920.921
940.034
966.565
891.565
852.588
865.159
838.278
759.125
915.63
898.101
922.041
762.109
879.457
903.909
889.527
866.29
827.784
744.164
764.967
914.75
834.206
806.161
819.003
860.702
877.232
916.115
854.163
948.256
886.318
861.686
904.191
996.358
1062.55
1001.66
1012.28
891.289
959.99
1017.26
935.812
928.957
934.803
958.644
887.627
872.855
826.051
873.484
842.31
912.073
868.422
779.433
904.424
875.078
897.82
907.707
830.41
873.202
903.471
838.351
891.998
890.918
793.233
809.644
856.495
939.367
892.115
799.377
912.161
778.024
928.304
807.53
796.701
720.999
756.067
830.843
864.922
810.515
805.905
850.539
896.059
758.634
830.307
875.652
873.686
849.119
867.335
913.474
867.287
882.142
969.982
907.634
856.04
859.849
866.67
801.165
897.916
902.815
953.24
943.328
892.243
889.118
961.559
910.028
851.978
784.969
755.757
737.041
864.059
808.906
833.824
914.784
810.254
791.021
900.739
770.432
897.197
932.256
859.356
868.447
886.985
856.963
860.874
887.364
892.226
848.645
892.098
926.831
870.435
871.861
899.123
889.503
873.247
947.738
924.107
915.889
913.302
891.113
899.317
914.187
906.91
854.075
973.45
937.612
840.853
821.066
850.808
953.286
935.718
908.118
928.237
881.179
897.865
881.551
854.324
885.091
907.885
925.654
954.328
794.461
736.106
871.187
868.243
884.176
887.938
862.947
815.007
742.822
864.488
795.168
904.014
825.631
797.59
773.926
825.063
752.267
801.706
803.913
757.99
779.028
720.453
843.963
751.261
725.606
724.166
748.749
668.443
871.138
796.365
733.372
801.844
821.018
870.091
854.115
910.74
872.81
872.312
870.478
843.507
850.755
847.057
960.942
833.483
834.165
822.219
781.302
863.919
795.339
867.678
894.456
863.225
876.341
869.923
896.99
902.41
838.146
903.964
886.682
829.009
900.275
861.964
860.667
904.788
893.472
863.346
855.434
897.518
854.203
888.538
923.56
911.995
870.705
971.105
884.441
921.832
879.937
841.478
866.746
857.512
846.875
811.33
903.774
879.131
773.806
872.634
967.798
980.261
917.706
940.809
974.466
993.502
930.123
936.874
908.908
924.033
914.49
1030.06
952.791
880.686
930.358
896.848
903.549
904.04
872.453
827.44
783.557
750.004
879.387
883.017
954.638
974.056
897.974
781.949
752.546
724.168
786.987
808.628
677.384
719.538
790.435
872.857
651.476
705.624
768.41
821.94
733.711
798.499
891.405
892.207
844.535
939.61
856.013
844.328
783.415
811.556
725.935
726.948
751.071
666.979
881.362
872.738
804.594
823.78
787.172
833.573
828.769
828.213
790.307
853.092
830.452
764.729
756.861
826.476
905.357
900.591
892.716
869.873
815.574
803.547
916.814
898.371
848.656
768.229
896.357
842.718
863.475
894.127
951.199
879.019
873.576
828.466
904.213
919.339
892.323
829.061
872.285
906.409
846.456
824.162
880.853
866.839
826.993
767.98
791.364
844.942
766.33
702.894
709.157
665.846
672.734
669.63
711.634
717.717
670.743
748.98
670.775
824.006
851
865.794
861.633
782.708
899.344
896.726
863.885
837.705
887.227
838.739
852.432
688.246
816.811
853.225
777.606
672.4
657.337
726.072
915.492
850.561
934.815
895.95
935.866
878.456
834.37
852.049
856.475
835.6
783.716
865.408
800.004
757.684
852.992
787.136
866.599
809.316
853.619
814.66
870.682
878.096
848.583
839.892
833.526
766.084
900.671
851.142
817.876
823.34
845.901
840.138
801.179
851.476
821.746
764.112
868.398
814.663
883.327
704.842
867.517
751.626
774.666
915.695
867.109
863.999
820.265
834.632
861.566
783.976
810.568
821.911
838.722
820.962
854.733
781.225
916.356
759.612
798.703
845.664
852.123
841.261
831.459
857.048
767.342
738.769
878.85
869.407
814.23
874.667
870.477
835.475
744.449
895.297
893.89
804.154
756.252
802.66
894.241
884.756
895.469
885.185
929.294
888.56
828.433
814.911
825.327
818.037
772.887
824.553
709.92
733.125
830.277
746.21
802.393
855.372
843.359
779.14
788.348
751.951
789.417
820.548
875.631
878.898
861.374
850.642
824.38
772.122
884.152
813.385
875.692
842.929
841.728
831.005
791.261
856.73
745.603
811.647
838.217
830.581
848.085
801.814
829.094
902.936
737.447
797.575
884.566
791.962
804.594
706.115
812.988
848.89
776.635
816.043
814.064
876.171
846.521
921.013
875.976
899.433
958.139
945.128
885.482
920.045
934.981
867.846
924.475
857.404
989.423
934.395
996.602
1000.28
990.165
1005.46
940.461
996.439
978.895
1022.96
948.028
970.384
926.338
929.681
896.37
897.038
973.058
967.186
929.139
922.079
938.639
945.303
917.932
945.378
938.696
943.045
957.661
903.038
969.94
958.769
951.104
936.1
927.791
885.603
834.732
880.38
837.955
796.787
786.665
735.436
790.332
815.62
830.583
741.281
781.581
819.789
794.942
881.487
906.465
955.467
902.928
888.19
897.313
820.47
970.268
893.082
917.908
909.683
963.059
860.789
918.334
918.328
884.788
846.131
834.363
865.973
899.356
844.812
886.634
877.52
787.702
814.41
868.084
1000.72
1138.64
1167.57
1055.97
765.467
748.255
805.832
708.809
912.398
932.353
882.447
900.444
671.835
751.77
743.491
856.349
895.651
935.819
906.878
953.568
947.485
942.164
861.166
824.816
760.358
889.909
812.306
849.532
884.454
931.886
943.432
958.419
950.27
918.135
956.595
914.839
929.445
1002.57
916.885
971.931
933.702
877.771
892.42
918.55
840.802
753.724
826.841
745.967
862.65
900.31
841.348
877.34
905.837
838.638
845.72
677.198
885.377
674.881
843.471
914.164
901.156
870.932
958.479
994.15
979.299
983.647
950.483
994.08
1040.41
987.696
986.612
933.064
960.392
906.932
961.284
958.767
943.983
902.827
754.981
904.947
878.517
946.994
901.825
938.004
880.64
909.036
926.818
971.551
965.644
978.324
886.487
986.087
934.494
865.678
932.127
958.848
927.516
998.871
949.414
916.946
894.842
930.021
924.816
908.322
911.698
1028.15
1034.02
1032.9
988.629
1016.31
1031.16
959.302
1012.56
992.881
1000.21
1024.72
1028.92
1015.09
1033.42
1007.66
1021.87
1007.82
1014.18
982.885
978.369
925.966
901.217
876.928
919.11
935.852
983.232
967.452
967.746
908.123
953.75
922.623
970.662
956.093
946.872
983.381
988.466
993.077
953.667
970.099
986.358
963.181
966.855
930.967
982.533
923.992
885.751
921.711
982.41
966.341
972.592
935.613
958.759
876.452
892.695
952.493
950.104
939.338
923.559
980.92
975.614
954.995
959.811
965.325
975.674
972.537
927.251
931.089
929.595
919.67
947.605
958.306
898.364
975.302
945.712
857.604
934.609
934.662
862.449
1000.21
984.289
914.537
979.46
997.689
944.116
929.291
996.469
958.291
1020.34
951.928
800.199
872.798
851.115
805.291
667.413
712.782
913.581
957.078
1025.32
957.84
1010.73
1035.35
983.24
965.396
994.242
982.412
976.989
1022.29
991.184
1014.99
1028.55
979.659
950.857
980.655
979.141
939.767
954.509
982.195
966.967
919.03
979.893
1001.92
955.92
971.635
903.468
905.266
965.58
935.312
1003.23
964.709
892.538
885.866
859.279
848.055
922.674
940.868
915.977
916.295
907.09
869.177
868.482
864.329
675.507
817.005
823.132
795.649
859.747
826.759
808.001
850.244
747.252
816.876
855.547
952.049
830.523
924.036
867.22
907.086
871.271
820.734
777.887
883.251
859.988
845.059
899.284
919.166
912.329
922.205
892.113
907.736
805.819
896.654
788.756
784.944
798.561
906.199
874.286
943.308
996.187
1011.18
955.5
915.62
897.624
839.277
902.954
824.826
872.154
986.578
1021.74
889.555
883.217
994.853
930.113
904.63
868.03
876.908
922.396
986.281
1000.76
919.891
880.908
878.483
873.816
890.659
965.01
928.545
927.203
892.328
1006.42
915.515
945.651
895.586
817.52
838.001
815.923
885.374
900.275
835.513
742.235
814.959
890.634
799.303
815.138
851.767
852.265
868.396
872.818
818.303
816.371
878.369
741.159
670.98
780.032
778.336
793.082
790.958
888.312
787.972
821.515
850.052
932.71
827.283
814.224
870.412
808.921
899.727
886.114
924.374
951.353
1041.03
974.235
987.415
954.777
957.621
910.017
968.979
882.028
955.345
888.037
887.332
864.96
788.856
904.992
866.901
839.867
892.102
853.3
895.905
873.031
924.412
965.613
941.976
943.971
914.173
900.637
946.764
962.113
943.698
1033.74
1040.37
966.613
975.959
937.079
988.543
887.84
985.93
1004.34
1032.22
958.246
896.359
868.276
858.952
952.576
981.257
884.681
884.014
948.569
958.994
950.168
948.15
889.322
976.91
939.144
904.701
938.272
912.642
960.427
943.15
896.234
855.247
883.391
934.564
965.785
915.178
1003.84
919.479
855.438
878.751
973.525
889.785
915.281
856.715
902.126
843.391
768.565
881.434
858.016
871.387
842.124
906.804
895.287
810.892
834.842
893.863
883.018
907.625
895.338
829.472
932.931
824.054
1019.85
871.682
770.234
879.864
870.468
870.068
933.229
812.963
910.925
864.187
925.911
882.284
893.81
924.436
848.238
956.042
917.234
959.05
954.393
978.253
956.807
931.31
955.241
935.28
1009.03
987.761
902.799
935.15
968.816
966.772
1000.57
954.578
950.107
985.259
934.831
996.834
1025.09
951.655
965.936
1001.99
974.26
1008.47
976.925
926.932
958.533
914.421
953.029
917.842
934.938
861.256
876.745
976.256
922.852
875.541
896.784
946.737
956.57
940.582
939.268
930.796
904.583
790.269
903.984
830.132
908.75
886.421
920.964
858.021
904.54
955.862
967.139
918.733
933.77
952.55
956.557
851.026
926.55
856.901
889.211
909.29
917.09
952.391
901.729
916.4
870.695
861.195
747.423
821.904
769.777
841.982
819.869
854.36
908.83
948.401
934.66
920.932
784.555
888.502
919.214
852.877
937.575
924.415
901.97
907.068
936.761
943.501
852.911
915.898
852.634
859.66
925.065
881.577
990.573
960.804
927.587
860.617
884.572
986.276
888.308
862.774
896.041
909.731
951.219
854.316
921.883
869.264
907.171
926.276
845.554
907.736
902.523
928.973
869.685
933.258
945.32
957.669
883.968
902.963
876.656
878.758
845.876
828.234
903.993
979.936
962.636
921.243
962.595
965.138
931.415
965.287
947.84
958.763
964.678
923.082
970.026
896.494
894.569
896.072
915.188
821.618
710.884
861.919
799.292
933.243
769.437
844.773
858.608
857.956
798.661
851.332
783.666
866.044
850.545
[truncated: 3,760 more rows]
