# Supplementary material for: Method for predicting dynamic current-carrying capacity of transmission lines by integrating improved VMD and time-varying ensemble model
Source: PLoS One. 2026 Feb 17;21(2):e0342293. doi: 10.1371/journal.pone.0342293 (PMC12912545; doi:10.1371/journal.pone.0342293)
Supplement: S2 File — This file includes the iteration curve data of the SMA, SA, TS, PSO, WOA, GWO, APO during VMD hyperparameter optimization. (ZIP) [file pone.0342293.s002.zip]

Archive with 1 entries (1 files):
- S2_File/Optimization Performance Comparison.xlsx
