# Supplementary material for: Method for predicting dynamic current-carrying capacity of transmission lines by integrating improved VMD and time-varying ensemble model
Source: PLoS One. 2026 Feb 17;21(2):e0342293. doi: 10.1371/journal.pone.0342293 (PMC12912545; doi:10.1371/journal.pone.0342293)
Supplement: S2 File — This file includes the iteration curve data of the SMA, SA, TS, PSO, WOA, GWO, APO during VMD hyperparameter optimization. (ZIP) [file pone.0342293.s002.zip › S2_File/Optimization Performance Comparison.xlsx]

## Sheet: Sheet1
SMA Algorithm	SA Algorithm	PSO Algorithm	WOA Algorithm	GWO Algorithm	TS Algorithm	APO Algorithm
8.52468	8.9543	8.89317	8.6819	8.6842	8.8714	8.5977
8.52468	8.9543	8.8817	8.6819	8.6842	8.8714	8.5977
8.52468	8.9543	8.8654	8.6819	8.6842	8.8519	8.5561
8.52468	8.9327	8.8654	8.6819	8.6842	8.8519	8.5561
8.52468	8.9327	8.8654	8.6271	8.6842	8.8519	8.5561
8.4683	8.9327	8.8654	8.6271	8.6842	8.8012	8.5561
8.4683	8.9327	8.8654	8.6271	8.51766	8.8012	8.5561
8.4683	8.8617	8.8654	8.6271	8.51766	8.8012	8.4716
8.3927	8.8617	8.8513	8.6271	8.51766	8.8012	8.4716
8.3927	8.8617	8.8513	8.5384	8.51714	8.8012	8.4716
8.3927	8.8617	8.8513	8.5384	8.51714	8.8012	8.4168
8.3927	8.8617	8.8513	8.5384	8.51706	8.8012	8.4168
8.3927	8.8617	8.8513	8.4887	8.51706	8.8012	8.4168
8.3927	8.8617	8.8513	8.4887	8.4992	8.8012	8.4168
8.3927	8.8617	8.7912	8.4887	8.4992	8.8012	8.4168
8.3927	8.8617	8.7912	8.4887	8.4992	8.8012	8.4168
8.3927	8.8617	8.7912	8.4887	8.4992	8.8012	8.4168
8.3927	8.8617	8.7912	8.4887	8.4992	8.8012	8.4168
8.3927	8.8617	8.7912	8.4887	8.4992	8.8012	8.4168
8.3927	8.8617	8.7912	8.4887	8.4992	8.8012	8.4168
