# Supplementary material for: Method for predicting dynamic current-carrying capacity of transmission lines by integrating improved VMD and time-varying ensemble model
Source: PLoS One. 2026 Feb 17;21(2):e0342293. doi: 10.1371/journal.pone.0342293 (PMC12912545; doi:10.1371/journal.pone.0342293)
Supplement: S3 File — This file provides the complete quantitative data of the proposed model and comparative models, including individual sample prediction values and statistical results. (ZIP) [file pone.0342293.s003.zip]

Archive with 2 entries (2 files):
- S3_File/Comparison of evaluation metrics results between the proposed model and other models.xlsx
- S3_File/Comparison of prediction results between the proposed modelíódeep time-series modeling models and traditional and basic learning models.xlsx
