# Supplementary material for: Method for predicting dynamic current-carrying capacity of transmission lines by integrating improved VMD and time-varying ensemble model
Source: PLoS One. 2026 Feb 17;21(2):e0342293. doi: 10.1371/journal.pone.0342293 (PMC12912545; doi:10.1371/journal.pone.0342293)
Supplement: S3 File — This file provides the complete quantitative data of the proposed model and comparative models, including individual sample prediction values and statistical results. (ZIP) [file pone.0342293.s003.zip › S3_File/Comparison of evaluation metrics results between the proposed model and other models.xlsx]

## Sheet: Sheet1
	The Model in this Paper	Transformer	TCN	GRU	LSSVM	BP	LSTM
R2（%）	95.91	74.89	73	67.89	59.84	62.32	67.91
RMSE	17.2275	49.0441	52.9109	60.7323	69.7125	62.4068	59.1816
MAE	15.0023	42.6829	45.8468	52.9013	60.8593	53.9105	51.1927
MAPE（%）	1.62	4.62	4.96	4.96	6.53	5.83	4.95
