# Supplementary material for: Method for predicting dynamic current-carrying capacity of transmission lines by integrating improved VMD and time-varying ensemble model
Source: PLoS One. 2026 Feb 17;21(2):e0342293. doi: 10.1371/journal.pone.0342293 (PMC12912545; doi:10.1371/journal.pone.0342293)
Supplement: S3 File — This file provides the complete quantitative data of the proposed model and comparative models, including individual sample prediction values and statistical results. (ZIP) [file pone.0342293.s003.zip › S3_File/Comparison of prediction results between the proposed modelíódeep time-series modeling models and traditional and basic learning models.xlsx]

## Sheet: Sheet1
True Value	Our Model	Transformer	TCN	GRU	LSSVM	BP	LSTM
1000.48	1019.36	925.883	1050.2	895.632	914.927	1093.94	969.889
1029.43	1053.78	1070.5	1020.89	1074.52	1104.22	1135.64	983.639
1039.3	1016.91	1104.84	997.984	1012.36	1047.1	1078.01	998.75
1061.14	1085.94	1030.29	1093.95	1161.95	1054.03	1055.33	1061.89
1114.25	1122.19	1139.73	1181.86	1137.26	1138.74	1028.61	1095.31
1069.72	1045.57	1156.37	1092.38	1052.18	1031.59	1173.43	998.853
1079.12	1065.83	1085.41	1125.93	1048.99	1016.07	1071.37	1152.41
1096.65	1099.47	1154.62	1146.86	994.865	1133.34	1133.51	1081.06
1062.53	1089.98	1099.68	1097.56	990.901	1064.19	961.439	1140.43
1018.68	1046.57	944.909	1036.94	997.208	932.291	1048.18	995.462
954.589	934.046	893.744	897.544	897.377	859.165	1000.88	927.074
1047.46	1075.7	1135.24	970.477	965.266	1103.54	1046.37	1068.18
1079.83	1107.26	1043.96	1103.23	1064.24	1025.57	1135.22	1035.44
1036.4	1035.52	968.596	1029.23	1143.86	1087.84	1004.6	1022.16
1032.69	1050.7	955.395	1117.91	1043.15	1048.49	1047.44	1004.58
1057.67	1036.18	1062.54	998.597	1059.26	1124.59	1057.92	1054.67
1072.47	1067.77	1028.65	1091.94	1028.57	1130.16	1133.19	1081.51
1007.98	1032.93	1064.45	972.099	1023.11	1026.96	1042.29	973.855
1017.16	1034.7	1033.98	968.851	975.791	968.977	1074	1105.54
1042.85	1070.42	1018.92	1129.81	942.442	1012.51	1107.07	1052.62
1058.94	1068.28	1066.69	1001.17	1053.53	1124.67	952.535	1079.83
972.806	944.948	963.082	1037.19	1017.46	991.698	1022.87	886.4
1046.32	1067.26	1058.62	1027.49	1091.97	962.772	1074.41	1120.71
1040.2	1066.24	1125.01	979.349	1058.83	1066.99	1113.24	1061.74
1066.14	1076.87	998.865	1050.26	1041.15	1051.94	992.204	1052.91
1021.36	1036.83	949.388	1096.92	921.47	1009.9	1127.56	947.402
1001.86	1016.45	968.622	986.703	1019.73	920.557	1069.68	963.24
965.97	959.504	990.881	1053.74	917.177	934.285	994.632	920.054
1013.53	1022.86	1001.06	1069.05	971.199	987.105	1062.73	958.57
996.525	976.797	1036.69	1032.43	999.737	1025.42	939.909	930.854
1006.14	1018.5	992.007	1089.56	971.688	1051.14	1048.93	1032.2
972.506	944.416	913.857	952.68	1036.01	911.978	996.153	914.768
994.579	981.195	975.1	986.469	1053.19	919.241	887.383	930.644
1004.5	977.268	1066.96	1049.9	951.728	922.828	1109.33	1000.85
1032.3	1008.13	1074.53	996.248	1002.51	981.51	1123.22	953.105
1018.64	1038.04	1034.97	995.559	968.234	916.644	1014.23	1065.04
988.534	1000.22	956.08	1035.85	986.542	1074.08	1012.63	983.874
1035.53	1024.55	1055.03	1050.8	1025.6	1092.86	991.883	1069.8
1036.18	1063.19	1022.34	1132.59	1127.52	1021.16	1093.94	998.77
948.412	920.479	897.858	934.198	1012.19	872.006	911.509	879.549
968.095	964.42	892.217	999.666	997.055	984.062	911.612	1007.31
1017.61	1010.5	1093.09	1096.06	1013.95	1093.32	991.784	1061.7
969.132	985.063	1032.99	985.061	925.592	942.694	872.106	936.992
988.47	1006.18	1056.5	930.919	1076.31	987.328	1008.71	1052.64
928.329	909.541	976.227	994.197	964.358	921.542	877.904	917.213
942.475	941.861	966.528	942.092	990.148	996.299	863.891	1010.15
939.982	936.717	894.156	937.205	875.23	1015.86	973.011	990.853
901.319	910.098	865.024	847.507	972.719	842.235	993.59	919.89
913.759	926.321	835.389	873.607	954.588	872.497	1007.09	894.273
799.334	814.615	777.014	787.491	849.599	914.805	761.069	825.894
818.031	804.593	865.427	851.204	872.189	869.988	912.885	904.644
997.569	1008.35	965.44	1042.33	1004.57	979.716	980.054	984.717
979.062	988.368	899.717	961.517	878.098	955.757	998.638	1046.91
934.048	913.804	859.231	982.281	926.174	900.407	872.293	862.342
943.182	920.322	980.729	902.058	985.436	1001.84	1049.26	966.046
986.003	985.905	952.278	1016.58	1051.61	1000.77	1091.64	950.472
993.211	1020.8	929.984	998.794	984.684	1010.36	936.586	991.674
884.986	875.409	869.836	866.338	792.956	806.681	942.532	928.534
940.26	945.376	967.929	994.336	980.068	987.667	839.118	983.342
935.756	919.185	913.73	976.297	1006.51	891.967	952.663	901.972
958.912	973.988	986.172	979.2	1056.54	1060.52	1003.1	998.939
1022.9	1008.21	1053.94	1073.91	937.56	941.357	1029.54	1006.02
961.46	961.817	1037.29	1049.8	1056.57	1025.54	959.206	966.978
963.696	975.641	1005.79	931.129	1014.29	955.74	906.373	905.088
974.199	997.653	913.399	928.27	931.221	1068.48	947.832	1009.45
951.151	978.709	987.605	919.818	959.496	1036.49	888.422	921.316
971.793	974.626	932.224	918.482	1013.3	1011.19	987.935	1028.64
772.55	750.868	841.847	722.135	746.415	886.387	877.476	741.584
1003.94	982.894	1030.97	1067.82	1058.14	1092.65	924.285	977.634
953.402	938.853	883.014	914.126	1050.91	952.262	867.316	935.603
998.382	1018.83	1037.32	930.415	1080.37	1096.93	1020.27	1085.59
952.567	937.824	945.754	908.596	1061.74	917.379	945.165	898.933
984.133	1002.99	944.016	1069.22	924.658	1020.61	1073.73	912.117
998.768	983.379	1031.6	972.804	921.244	1103.98	1040.24	1034.05
1017.34	1043.1	1037.88	1030.86	992.689	1000.28	910.906	934.679
956.092	947.091	1004.54	1052.97	862.845	1049.81	886.607	970.938
988.001	969.797	963.588	1001.8	990.858	1019.92	1053.56	935.061
970.025	955.09	1014.55	992.19	876.475	880.782	1056	974.744
997.697	1004.66	922.691	957.842	1087.51	1053.21	950.521	1043.45
971.51	969.908	909.969	958.226	972.228	890.642	1037.24	952.001
968.191	959.291	1037.51	979.242	889.868	1054.43	1050.95	1008.64
1039.56	1059.41	1015.4	1041.66	1054.7	941.268	971.19	998.624
1035.46	1040.57	1122.32	1122.32	946.743	1008.68	1013.54	971.022
994.19	997.173	1014.86	1042.64	1058.22	1085.04	1037.94	939.198
1055.45	1080.48	1019.56	1096.22	1014.93	1063.96	1088.63	1016.65
990.353	977.503	970.243	939.958	943.717	1015.37	909.86	921.364
981.279	996.711	984.138	926.717	954.433	1032.46	1028.58	902.271
1025.88	1041.1	992.914	1007.29	994.69	1114.36	1114.17	1065.49
1049.62	1042.44	1105.97	972.225	1083.22	987.867	1081.9	1138.73
1014.66	1018.73	979.861	1032.77	992.687	993.268	937.064	973.622
967.197	941.749	919.558	954.16	968.06	1041.36	927.736	1042.22
1005.32	978.553	1051.67	1095.75	1099.54	1009.45	1001.62	924.192
956.708	958.556	992.229	1010.49	940.751	869.521	1020.23	1005.67
1088.99	1105.74	1128.15	1029.61	1071.04	1069.95	1190.05	1137.67
1006.7	1032.74	954.578	985.116	1006.91	1103.18	1001.71	1029.32
973.101	950.895	958.6	1003.35	1055.14	898.169	974.523	1000.14
981.68	985.809	1009.7	988.228	1076.55	1047.3	999.544	1023.92
924.099	922.263	870.11	876.749	914.638	1039.01	980.654	873.38
904.032	874.746	851.785	861.957	936.748	829.998	966.222	846.604
906.796	897.023	964.715	858.896	966.395	1005.02	846.03	895.37
820.899	800.63	880.786	918.927	787.776	792.462	745.55	747.551
958.886	976.543	1028.07	970.908	988.325	1007.89	977.861	1006.72
1017.85	1006.52	958.067	1117.83	944.869	924.538	1022.03	1007.47
1039.64	1041.35	1068.64	1000.95	989.525	1011.82	1116.13	972.7
983.571	963.509	999.183	1082.69	921.85	1071.05	996.321	944.435
1035.37	1041.49	1101.07	1102.14	1016.52	1028.8	981.801	1048.64
1034.48	1020.26	1081.59	984.962	986.802	948.621	1039.72	1117.75
1080.23	1089.47	1005.47	1143.21	1069.59	1088.95	1026.24	1113.31
1037.62	1048.98	1102.73	1025.36	1092.09	1024.52	958.546	1039.52
1063.57	1078.46	1063.26	1074.3	1003.73	1133.38	960.157	1105.79
1038.63	1035.67	1041.23	992.687	943.163	1139.15	1080.74	1054.4
1124.94	1099.97	1132.63	1165.73	1030.27	1170.75	1140.9	1037.4
1143.65	1127.39	1129.69	1203.42	1086.56	1169.74	1150.16	1126
1151.21	1176.01	1136.54	1096.45	1219.61	1156.61	1083.99	1153.41
1170.77	1149.91	1125.59	1096.51	1265.66	1258.89	1160.47	1086.61
1200.37	1219.91	1138.85	1222.17	1166.46	1174.91	1136.44	1198.18
1175.33	1177.63	1216.89	1220.42	1159.1	1200.63	1170.34	1252.93
1156	1185.77	1079.79	1211.16	1154.16	1059.58	1205.4	1106.41
1193.07	1167.76	1282.67	1236.61	1274.9	1252.79	1091.62	1236.64
1172.14	1168.7	1105.04	1181.77	1211.33	1153.07	1200.39	1183.23
1176.2	1152.6	1162.89	1175.55	1175.41	1116.06	1239.72	1105.71
1128.67	1156.39	1105.12	1214.84	1208.55	1056.07	1231.58	1157.37
1166.61	1136.89	1197.73	1145.78	1162.62	1193.73	1059.47	1198.19
1097.87	1114.37	1101.73	1115	998.81	1019.53	1187.19	1049.2
1148.26	1167.3	1072.23	1169.98	1168.1	1040.53	1241.61	1163.44
1133.51	1155.63	1060.44	1116.24	1133.09	1213.27	1078.35	1218.97
1166.85	1141.92	1155.52	1260.7	1263.28	1099.85	1269.45	1116.16
1156.54	1150.53	1156.29	1166	1047.71	1064.8	1160.66	1199.49
1094.95	1080.55	1177.1	1173.63	1196.82	1005.88	1037.94	1175.04
1052.99	1070.99	1022.11	1061.5	1125.17	1116.52	992.029	970.953
1078.61	1074.5	1110.54	1127.07	1134.7	1181.31	1068.31	1057.79
1050.44	1075.08	1083.86	1038.7	1105.83	965.408	1153.91	1094.51
1089.7	1070.62	1011.4	1169.27	1019.3	1124.32	1008.21	1168.82
1102.58	1088.4	1144.31	1156.58	1060.36	1182.66	1028.03	1042.34
1062.93	1041.66	1063.13	1139.16	1158.99	973.304	954.844	1036.01
1046.28	1024.44	981.252	1011.04	996.909	940.784	1082.15	1061.93
1130.11	1152.27	1127.4	1217.99	1208.68	1226.96	1052.39	1095.4
1104.74	1109.52	1087.57	1029.13	1102.64	1105.81	1038.86	1170.79
1100.67	1103.66	1181.43	1161.7	1019.8	1177.96	1050.76	1110.74
1075.36	1054.06	1037.16	1023.2	1099.3	1178.67	1013.05	1162.17
1064.06	1085.24	1118.93	997.242	1113.26	985.864	1083.48	1015.82
1149.49	1156.82	1223.13	1223.5	1167.25	1072.26	1070.72	1213.27
1100.9	1091.96	1175.17	1118.51	1137.22	1191.86	1058.59	1085.55
1049.14	1049.93	1007.48	1062.58	1129.58	1010.37	1048.19	1023.62
1053.27	1047.37	1030.07	998.746	1052.74	982.616	945.157	1066.1
1089.53	1064.09	1012.4	1021.57	1043.37	1172.98	1099.01	1064.85
1058.6	1043	1049.59	1016.09	1168.19	1056.03	1034.68	1087.83
1022.66	1000.06	1081.42	1004.67	1021.49	1035.8	1034.01	990.499
1072.1	1053.13	1135.07	1094.88	1145.18	1188.93	1105.32	1006.52
1080.27	1064.67	1014.56	1150.32	1132.68	995.911	985.902	1149.16
1065.13	1060.16	1149.99	1155.77	1066.6	1101.66	1133.56	994.646
970.468	943.447	916.162	988.782	1073.64	890.633	876.28	1022.61
1051.07	1075.23	1102.99	1131.77	953.364	1148.65	964.316	1067.59
1018.63	1045.32	1024.04	1083.13	932.033	1120.07	1124.64	1093.34
1065.43	1064.88	1108.71	1011.23	1118.86	1083.13	1084.77	1124.54
1089.96	1089.31	1142.82	1083.65	1000.29	1055.12	1051.61	1000.09
1107.95	1098.21	1189.81	1059.49	1137.02	1207.96	1216.63	1136.71
1158.82	1182.82	1182.28	1171.82	1154.63	1148.63	1141.52	1105.68
1189.72	1181.87	1161.45	1114.32	1186.14	1259.89	1137.49	1258.29
1130.56	1107.23	1202.78	1191.42	1113.52	1073.92	1209.24	1095.25
1225.18	1241.99	1206	1260	1243.34	1172.06	1246.72	1152.76
1186.82	1180.21	1126.96	1202.37	1241.75	1090.89	1077.3	1112.78
1190.65	1175.15	1172.05	1134.6	1103.92	1203.62	1269.08	1165.45
1167.59	1161.82	1161.81	1136.84	1161.62	1169.63	1059.56	1099
1224.7	1200.49	1264.81	1318.68	1138.7	1298.7	1292.04	1228.73
1161.9	1139.82	1233.97	1175.08	1081.27	1207.65	1054.71	1179.45
1279.46	1305.99	1218.14	1289.13	1243.88	1329.92	1289.76	1294.63
1221.87	1249.23	1290.15	1193.23	1131.85	1193.71	1199.23	1175.36
1226.02	1230.53	1160.86	1203.77	1316.75	1243.8	1179.5	1251.22
1221.86	1195.45	1178.53	1308.71	1257.19	1234	1226.26	1134.07
1227.46	1211.55	1148.74	1294.31	1245.94	1205.83	1216.74	1297.8
1282.86	1274.05	1269.98	1352.49	1206.83	1345.64	1372.69	1293.46
1195.78	1215.06	1230.36	1282.72	1215.34	1242.15	1096.14	1179.46
1263.51	1234.44	1317.74	1320.9	1291.96	1289.46	1231.67	1299.64
1253.48	1226.06	1261.74	1301.63	1205.29	1159.97	1189.42	1247.05
1220.99	1201.13	1235.43	1143.1	1145.27	1145.54	1152.31	1211.63
1182.44	1191.39	1186.34	1170.09	1187.59	1146.36	1117.68	1251.24
1243.19	1257.09	1322.2	1332.06	1190.24	1334.01	1158.5	1329.1
1264.13	1273	1335.73	1276.24	1171.65	1335.8	1230.75	1280.68
1192.78	1189.84	1211.99	1180.62	1092.81	1237.67	1219.79	1214.31
1166.82	1169.64	1174.3	1191.52	1073.21	1148.86	1102.81	1200.75
1229.35	1217.13	1208.92	1163.22	1224.96	1338.71	1216.32	1139.63
1271.75	1286.43	1220.48	1267.99	1280.26	1357.81	1230.19	1188.76
1214.57	1195.91	1244.61	1270.15	1294.29	1194.05	1302.29	1264.18
1232.93	1244.13	1178.57	1252.96	1187.28	1279.44	1313.52	1308.65
1264.35	1245.36	1206.86	1210.67	1155.26	1261.82	1171.05	1290.94
1198.16	1190.27	1135.82	1153.18	1207.87	1122.86	1178.89	1221.49
1151.27	1158.81	1210.78	1241.46	1177.39	1096.57	1241.05	1164.42
1146.53	1163.34	1084.71	1205.76	1118.49	1086.72	1056.53	1168.21
1196.72	1171.59	1177.99	1256.92	1189.43	1220.59	1291.01	1121.03
1206.3	1232.06	1255.13	1225.08	1276.23	1170.64	1289.74	1149.44
1235.95	1252.5	1303.51	1280.34	1144.26	1132.05	1191.91	1209.63
1292.5	1291.71	1225.54	1287.61	1197.3	1321.21	1183.78	1223.94
1210.44	1206.6	1226.77	1257.93	1279.84	1226.1	1319.65	1276.01
1227.83	1224.64	1206.64	1267.18	1173.07	1257.12	1245.92	1211.34
1171.72	1160.1	1120.88	1101.43	1112.73	1173.72	1122.29	1230.83
1249.03	1249.54	1309.75	1311.15	1220.36	1368.29	1264.27	1225.83
1241.52	1242.17	1262.23	1213.84	1134.15	1202.84	1249.15	1307.16
1247.92	1266.98	1306.49	1187.74	1222.91	1200.37	1196.29	1208.84
1250.64	1268.33	1228.69	1329.87	1318.65	1187.82	1254.61	1226.96
1238.12	1246.78	1311.44	1262.88	1299.26	1326.05	1318.65	1306.5
1234.92	1227.64	1174.7	1267.39	1210.8	1154.45	1338.64	1221.38
1210.02	1228.71	1230.57	1150.94	1282.38	1288.06	1291.07	1132.33
1253.04	1255.01	1282.75	1215.69	1248.8	1340.75	1154.64	1331.89
1189.25	1180.3	1119.54	1287.95	1131.48	1193.65	1130.59	1132.72
1162.17	1188.51	1220.43	1235.96	1222.09	1252.82	1268.45	1249.1
1216.5	1239.05	1299.46	1300.34	1199.06	1269.93	1204.2	1155.24
1253.52	1256.53	1302.5	1293.85	1149.6	1288.34	1206.42	1319.01
1212.62	1219.97	1216.24	1273.3	1182.79	1247.86	1229.57	1238.16
1226.57	1231.8	1247.38	1310.79	1211.84	1328.56	1315.17	1191.69
1202.28	1184.74	1185.65	1157.89	1200.37	1318.48	1181.07	1116.64
1185.74	1173.82	1130.91	1234.8	1138.79	1229.73	1176.04	1266.38
1218.52	1216.77	1188.13	1176.93	1212.78	1142.4	1110.48	1230.92
1200.66	1184.49	1228.94	1248.45	1189.35	1098.34	1306.78	1157.05
1181.91	1202.57	1178.29	1233.57	1282.36	1121.18	1269.72	1121.91
1144.76	1126.45	1212.13	1144.78	1164.42	1111.74	1134.39	1134.02
1119.34	1102.89	1157.26	1195.18	1117.42	1137.76	1009.8	1061.8
1129.09	1109.33	1151.73	1188.12	1068.02	1110.64	1147.01	1051.98
1125.03	1108.69	1111.43	1080	1157.42	1026.22	1110.8	1103.03
1170.62	1166.76	1170.84	1167.85	1135.61	1175.79	1215.62	1161.51
1159.44	1148.1	1128.56	1093.17	1200.12	1151.69	1192.67	1130.41
1161.37	1186.78	1247.05	1112.42	1249.38	1122.21	1078.85	1147.1
1139.05	1134.86	1072.85	1164.23	1099.52	1226.77	1118.39	1078.48
1196.84	1177.93	1189.6	1175.72	1153.01	1210.97	1089.37	1134.63
1210.56	1234.86	1144.43	1279.08	1121.28	1182.06	1141.38	1284.52
1238.94	1267.72	1303.92	1292.62	1173.72	1148.67	1297.57	1187.94
1222.74	1219.07	1293	1144.09	1326.17	1206.26	1143.56	1295.26
1200.59	1177.26	1159.05	1258.98	1232.13	1197.39	1188.96	1274.05
1173.27	1158.75	1174.68	1121.92	1153.38	1114.41	1142.12	1168.89
1152.76	1147.28	1181.33	1177.88	1092.57	1058.75	1111.97	1136.4
1165.31	1171	1154.36	1262.77	1191.6	1221.6	1153.78	1251.76
1215.76	1201.49	1151.22	1137.53	1294.54	1154.83	1322.18	1255.04
1108.37	1114.54	1147.61	1105.77	1195.94	1066.68	1154.3	1061.38
1112.32	1124.99	1165.56	1113.21	1134.7	1134.8	1221.21	1058.72
1143.58	1126.89	1180.04	1076.51	1179.57	1208.72	1062.97	1178.26
1172.81	1149.85	1211.72	1180.84	1160.75	1251.7	1066.45	1099.39
1154.42	1142.22	1130.65	1090.09	1076.39	1156.2	1207.46	1223.95
1204.26	1193.39	1238.72	1255.53	1221.72	1202.34	1136.01	1181.69
1153.16	1148.61	1212.71	1132.97	1261.27	1158.27	1121.29	1180.81
1175.9	1176.38	1246.22	1178.12	1145.73	1240.23	1127.98	1167.94
1086.12	1061.25	1139.17	1091.69	1091.41	1043.6	1066.35	1063.18
1101.78	1087.53	1101.04	1107.64	1069.11	1179.02	1171.5	1109.19
1059.24	1077.3	1113.21	1047.22	952.218	1110.9	995.053	1078.17
1061.02	1032.77	1027.62	1160.89	1046.23	952.215	980.232	999.428
1062.63	1088.36	994.087	1099.53	1007.15	988.903	1136.82	1119.03
1034.63	1048.45	1121.97	965.425	1069.96	1076.21	1074.48	993.542
1101.38	1100.69	1100.56	1053.91	1079.14	1188.75	1045.17	1053.4
1098.27	1102.98	1043.65	1087.12	1189.19	1078.77	1129.59	1145.88
1043.98	1028.22	1027.34	1055.05	1024.68	1093.14	947.662	1041.14
1073.99	1071.52	1062.59	1155.27	1056.24	1189.64	1120.98	994.52
1121.63	1149.42	1136.6	1092.86	1043.98	1222.9	1231.07	1061.79
1111.45	1114.25	1166.56	1135.66	1111.33	1119.99	1158.18	1200.44
980.039	981.308	945.309	1078.73	954.89	1015.79	1081.23	1032.38
1013.77	997.669	995.51	1101.85	970.248	991.212	1076.48	1012.53
1028.32	1027.65	968.813	1045.83	1089.39	939.197	973.116	1071.53
1018.28	1025.72	1026.2	1070.3	935.707	961.533	909.809	954.275
1026.65	1037.4	1081.84	1110.03	1035.16	935.996	1036.2	944.04
1007.04	1000.77	1080.6	1094.76	1084.43	1124.24	1116.49	944.209
1010.67	1002.71	954.559	981.16	982.208	1006.9	1037.41	1056.4
1011.89	1041.17	970.406	1064.43	979.411	1078.05	960.249	970.937
974.07	946.334	946.199	964.566	1076.41	1035.95	997.597	912.365
974.471	997.581	980.092	1035.36	932.795	972.578	1070	933.406
1016.33	1041.13	973.829	940.177	955.61	1009.43	1029.03	945.368
978.823	996.594	962.328	914.121	1075.4	1053.69	944.487	907.762
952.433	928.356	937.359	916.128	988.158	980.321	938.403	956.135
971.234	956.946	1016.37	941.735	950.519	959.417	1023.72	918.503
939.87	929.992	997.646	910.331	918.93	901.675	881.44	870.53
944.963	955.747	992.663	923.858	942.669	906.191	873.996	993.56
973.543	951.736	927.984	1019.25	936.59	1028.9	898.135	1043.04
845.519	858.793	774.359	822.294	946.839	893.584	895.658	779.353
872.409	848.814	957.517	953.96	955.33	889.668	911.13	917.204
979.83	989.055	901.666	1009.71	980.747	1072.03	880.405	971.224
1083.99	1083.64	1090.92	1040.97	997.57	988.852	1127.43	1125.38
1083.24	1099.98	1027.96	1173.77	1098.28	1178.24	977.43	1128.53
1060.23	1073.13	1071.6	1083.81	1034.07	1094.06	1128.7	1104.45
1021.08	1045.3	1093.31	966.518	1043.14	924.976	1038.3	1069.9
1056.58	1080.04	1053.75	1035.41	957.896	1172.37	1140.86	1101.8
1100.04	1090.09	1048.72	1083.51	1143.52	1195.92	1024.39	1141.77
1091.78	1103.71	1075.68	1114.67	1152.33	1051.49	1101.53	1072
1020.95	1002.82	986.446	1065.82	1090.86	1035.88	996.16	1110.31
949.88	921.713	1037.51	952.412	1035.25	919.947	925.568	865.545
791.905	806.549	864.728	765.092	831.736	765.892	729.487	841.742
737.849	737.85	765.061	794.13	826.265	745.866	736.506	809.722
954.915	953.71	927.67	1052.1	1034.91	1029.3	1002.53	908.096
939.702	963.985	954.721	940.947	972.531	939.327	925.711	854.739
960.834	967.426	1012.45	919.048	939.365	1078.66	1050.9	1041.57
1055.1	1062.16	989.068	1093.64	1062.56	1030.92	1044.78	1046.06
1034.65	1056.21	1078.38	983.614	932.416	1119.47	1018.97	963.519
1062.12	1080.45	1059.07	1108.59	978.884	959.943	1061.53	1032.57
1048.03	1052.63	992.644	1072.02	1062.81	1116.65	1042.08	1095.06
1006.71	987.682	941.643	977.886	1114.47	973.183	1039.54	985.376
1069.75	1054.14	1142.23	995.901	1038.68	1019.61	1063.96	1086.21
866.226	889.417	863.412	830.343	958.76	905.582	866.272	867.171
986.273	957.993	1057.35	1024.53	978.971	1098.51	1012.1	1038.78
991.7	991.094	980.601	957.153	981.052	1016.06	1043.46	1026.75
1072.55	1052.63	1086.28	1076.71	1173.28	1161.92	1066.99	1116.02
1049.57	1078.29	984.268	1115.91	1077.62	1059.61	1113.61	1132.48
982.95	995.711	1035.06	959.023	1061.01	967.756	987.793	997.192
1010.01	1010.04	951.824	963.16	973.576	1024.21	1118.3	1093.61
965.916	964.181	905.374	986.702	976.03	921.89	999.666	1055.54
1024.61	998.188	1040.68	984.308	1051.87	1071.05	1032.41	983.231
1089.8	1100.72	1174.39	1044.93	1159.3	1073.4	1150.29	1103.79
994.061	966.607	986.083	970.117	977.981	915.049	972.815	920.896
961.648	935.934	966.461	999.148	861.666	985.493	857.803	890.058
1004.85	1006.15	1058.54	992.124	1069.3	923.313	1083.87	1050.94
1120.82	1096.62	1140.1	1189.39	1183.26	1227.46	1202.69	1061.7
1113.13	1132.22	1113.02	1120.36	1152.54	1077.42	1207.83	1056.5
1068.16	1087.21	1068.58	1144.58	1167.3	1123.99	1090.71	1010.57
1157.97	1171.31	1135.67	1187.55	1134.68	1238.95	1092.19	1170.91
1125.72	1104.71	1152.45	1197.99	1043.78	1030.11	1073.29	1134.35
1142.54	1152.11	1083.85	1069.03	1176.21	1087.09	1055.74	1131.08
1153.76	1154.88	1168.57	1152.24	1239.83	1183.32	1064.29	1230.8
1159.79	1188.17	1235.83	1240.56	1085.24	1240.55	1207.43	1121.46
1144.13	1153.07	1121.48	1118.65	1151.14	1192.41	1084.08	1142.48
1094.33	1112.35	1070.04	1075.08	1086.54	995.251	1158.55	1062.55
1098.44	1095.67	1116.46	1108.31	1049.49	1145.79	1057.97	1091.03
1076.84	1072.79	1113.83	1051.38	1143.83	1173.4	1149.09	989.531
1080.6	1100.12	1107.03	1034.69	1063.88	983.891	1162.17	1138.12
1039.45	1014.46	1117.51	1074.44	944.78	951.868	1072.21	1119.82
1156.77	1134.76	1133.11	1193.15	1078.82	1138.31	1243.19	1106.91
1068.56	1048.96	1059.43	993.985	1073.86	1164.25	1093.05	1062.39
1090.04	1083.5	1067.13	1115.83	1042.94	1134.28	993.768	1011.15
1104.05	1123.94	1064.48	1142.64	1093.11	1183.67	1153.85	1156.93
1095.59	1113.8	1083.63	1028.32	1159.97	1185.36	1160.48	1092.62
1085.39	1059.01	1167.55	1164.2	1157.01	1120.38	1032.59	1156.45
1087.52	1081.48	1040.37	1135.13	1104.53	1109.19	1068.42	1141.8
1094.22	1095.83	1117.61	1105.96	1156.27	1089.56	1190.98	1030.14
1110	1105.01	1056.28	1177.26	1078.23	1101.76	1078.74	1079.47
1050.18	1059.59	1013.82	980.403	947.378	959.864	954.198	972.999
1079.81	1087.48	1135.74	1047.45	1158.29	976.518	1139.8	1003.96
1075.06	1062.58	1034.8	1038.17	1039.79	1150.72	1005.94	1138.88
1022.33	1018.23	1005.23	1084.73	999.4	1067.47	1112.87	989.042
1023.81	994.742	997.777	978.732	1083.6	977.926	1028.34	967.938
1005.42	1034.47	1076	1078.76	1103.28	939.796	1054.01	1031.66
1069.44	1049.47	994.187	1169.28	987.108	1050.02	1160.27	1106.89
1097.27	1073.64	1124.4	1118.28	1132.45	1132.72	1191.07	1085.07
1026.87	1019.22	986.37	1013.89	933.663	968.887	999.455	1094.54
889.492	871.379	930.696	988.452	874.287	788.655	912.423	960.744
996.099	995.48	929	1031.1	1093.42	906.596	1018.63	933.336
1017.64	1008.01	1102.6	1018.67	1040.43	982.03	973.432	987.134
943.87	970.967	932.57	997.84	847.584	973.473	917.551	946.117
986.255	1011.47	1047.47	950.88	933.617	974.715	938.512	1057.14
981.215	954.375	949.808	1047.46	1026.3	1077.89	973.579	891.675
931.345	945.617	853.895	934.188	1030.12	942.031	885.18	1012.11
894.949	881.097	912.879	947.959	856.519	975.959	967.342	862.034
952.608	947.978	882.394	971.344	933.737	961.635	857.902	925.298
941.624	944.496	964.385	963.759	981.299	922.772	915.657	953.218
718.045	744.609	742.966	797.913	609.645	655.515	697.392	690.138
880.728	875.792	933.793	839.733	866.293	936.665	875.866	884.165
728.033	757.016	740.687	758.276	751.405	702.053	665.556	698.462
971.924	960.011	972.506	931.314	1057.52	989.449	1041.97	912.02
827.348	839.414	803.742	885.022	846.9	864.411	922.962	818.351
917.689	927.669	885.369	969.203	972.882	981.048	999.28	872.279
890.767	893.115	955.327	932.594	871.392	884.514	885.934	943.466
822.032	833.918	777.959	826.03	903.158	716.811	926.557	904.496
949.757	959.749	892.739	915.45	982.957	884.965	880.529	945.436
965.392	946.08	981.065	922.545	983.554	915.096	988.83	906.573
1030.1	1007.78	1066.88	1050.82	928.76	1038.85	1020.75	1065.29
914.731	944.676	896.379	973.769	942.694	861.922	847.758	881.036
974.167	954.434	1010.95	996.59	952.208	1010.71	931.221	945.026
958.736	930.692	937.315	970.021	895.858	1008.2	918.663	901.164
943.778	947.45	1004.73	1032.15	935.681	1008.72	966.928	1026.15
982.37	1005.28	1014.73	980.873	1023.4	932.412	974.747	933.661
929.648	939.798	910.052	985.856	879.024	864.579	901.257	973.846
966.783	948.209	900.658	961.271	1009.58	1050.02	1063.29	1034.23
962.026	954.161	984.139	1021.92	1060.04	900.962	1052.76	889.727
942.795	940.438	1015.32	936.115	932.023	998.489	1045.5	860.698
915.664	944.563	997.667	898.853	865.532	943.139	932.194	991.191
843.674	823.058	836.933	923.674	907.255	768.218	827.963	919.525
986.098	1007.43	1062.79	915.167	968.39	1007.89	877.309	1057.32
944.025	952.711	959.264	951.241	968.479	926.412	839.581	871.607
917.898	910.475	996.921	983.693	847.495	885.968	939.181	988.144
870.102	851.558	790.189	870.144	814.41	886.453	789.114	815.402
920.174	915.869	913.679	938.102	1005.38	1007.03	1016.36	947.481
936.508	935.429	959.394	940.645	856.348	930.87	894.814	885.894
892.754	869.991	947.083	835.145	845.344	864.316	965.631	817.929
866.821	872.192	952.288	831.837	808.289	852.141	764.163	859.865
936.672	920.244	1000.64	936.905	885.237	900.665	1015.82	858.457
813.436	806.514	903.049	767.363	707.478	912.284	902.562	754.936
738.174	743.153	768.215	774.541	651.423	846.633	669.783	675.151
841.053	826.161	787.652	802.98	872.821	893.232	844.301	783.453
917.685	905.112	842.402	862.58	960.92	829.009	866.993	974.346
881.915	888.94	962.973	811.226	990.091	958.014	803.802	926.695
779.478	765.395	717.19	838.494	859.923	731.787	735.233	859.326
813.607	833.069	829	860.871	712.049	861.575	892.306	846.006
862.117	891.077	912.221	893.331	906.245	962.191	940.802	788.464
957.606	971.421	969.353	975.514	869.583	869.163	878.229	886.296
959.907	950.539	960.138	885.711	1027.86	918.209	914.503	1008.25
1026.52	1031.57	1066.81	1049.38	932.019	1093.65	1107.86	936.808
1040.07	1016.54	1006.87	1132.8	1072.29	1049.43	1048.36	1099.93
1021.27	1045.65	1021.15	1090.63	1054.51	1053.21	954.502	992.311
1041.83	1064.61	1108.8	1032.4	1086.53	959.244	1117.44	1109.06
1000.43	1019.5	1020.45	1066.49	994.635	1019.36	961.187	912.669
1046.33	1031.97	1134.07	1130.29	962.178	1156.32	1131.04	1000.16
966.664	972.326	1046.57	1032.56	1031.52	1023.97	976.068	1017.47
1096.07	1067.42	1177.1	1074.08	1164.89	1198.44	1090.08	1043.58
980.327	975.842	996.72	1018.67	1009.71	882.589	888.841	1016.04
953.875	942.638	875.954	893.667	914.933	1010.7	866.922	879.654
950.08	929.769	923.139	1018.99	950.965	858.99	1025.48	1008.87
950.016	930.742	1018.39	972.942	870.348	1006.48	1035.17	937.76
961.541	956.914	909.956	930.709	939.922	862.124	958.506	927.085
954.943	930.597	1021.89	892.046	977.287	979.6	951.472	1015.74
1050.06	1055.97	1082.39	1010.56	1131.37	1009.33	952.656	1042.24
1038.56	1036.81	977.127	983.381	942.43	1023.92	941.936	963.227
1032.31	1044.07	1117.85	986.132	1073.56	1142.79	964.783	961.677
1083.47	1095.47	1038.22	1030.99	1134.65	1019.12	1051.83	1170.25
1059.03	1067.34	1071.3	1029.05	973.795	1062.64	1154.45	1079.65
995.773	967.789	919.016	1036.6	1089.41	906.344	1012.99	956.304
1036.7	1010.83	1055.08	975.924	944.146	1120.08	938.958	956.896
1000.94	990.119	995.028	1009.83	910.989	1039.17	946.583	981.737
971.817	973.668	924.42	903.118	1036.93	863.559	1028.47	913.276
924.175	933.441	1002.36	940.33	839.721	1034.54	868.259	904.468
985.523	979.98	1042.83	1004.42	876.642	927.04	1092.58	966.415
970.662	989.86	1004.13	1041.09	864.393	913.511	938.704	914.458
984.211	997.312	955.378	986.47	999.417	1053.17	1076.34	958.521
951.725	979.844	881.402	989.59	1052.95	1069.95	1052.89	915.377
957.466	959.346	889.395	1052.97	874.687	973.24	1056.84	885.465
879.79	869.299	914.023	929.744	790.521	793.381	902.612	890.478
967.762	944.099	980.445	1004.16	1001.68	870.678	911.177	909.784
906.159	912.817	908.61	833.994	843.891	848.245	836.616	840.449
851.263	867.991	867.192	878.753	795.177	812.458	776.294	797.871
889.105	884.512	946.601	897.618	818.943	965.914	943.098	801.163
975.602	951.051	1030.84	928.406	1063.85	1062.46	956.031	1039.43
949.633	935.621	888.708	1030.52	935.074	872.823	888.708	969.142
876.799	856.018	881.98	824.36	867.241	815.797	919.168	792.882
806.126	792.986	737.986	808.786	737.655	702.263	794.822	730.82
830.045	826.45	897.422	921.209	924.759	797.536	861.765	888.463
872.992	874.62	942.384	899.706	937.906	918.547	942.823	908.071
864.583	862.028	936.083	829.996	794.087	974.304	951.844	791.341
800.545	823.068	828.837	859.191	738.081	702.05	885.496	738.696
847.111	848.194	886.253	931.43	911.468	900.793	808.403	902.838
878.261	904.878	865.849	870.632	879.226	821.54	812.903	928.289
804.858	813.121	857.458	892.568	764.595	731.66	706.796	750.721
834.81	862.272	802.245	875.863	741.112	895.879	912.994	876.437
836.044	820.487	777.595	923.45	888.98	949.376	906.717	896.549
832.979	843.547	899.16	884.357	934.088	808.136	747.883	913.609
871.259	858.603	959.482	897.785	767.575	911.958	973.313	821.847
873.452	883.761	904.678	813.37	807.989	920.212	939.888	893.111
824.122	835.83	752.63	885.563	750.31	743.257	731.48	741.014
819.859	793.939	880.686	850.254	755.032	932.391	864.24	825.68
852.257	837.544	928.602	835.724	811.126	798.024	918.283	849.735
823.409	806.851	757.983	855.606	902.636	835.943	782.286	820.375
837.775	847.845	915.235	843.182	839.721	919.007	865.499	748.836
810.495	831.159	881.431	843.165	830.347	857.423	726.078	733.098
842.849	833.517	804.103	878.273	860.034	851.792	750.977	855.145
896.133	912.964	884.102	975.916	888.536	880.38	832.3	980.189
850.682	861.202	788.406	784.044	756.088	774.055	774.532	898.962
735.24	705.643	817.816	771.948	668.91	681.693	818.486	820.93
882.084	888.215	831.814	913.515	860.114	932.824	858.877	834.623
856.443	849.649	863.002	853.911	869.796	842.66	896.35	828.663
857.045	882.005	848.942	814.306	841.835	782.078	891.277	920.996
939.622	909.691	967.473	974.824	931.97	1016.7	891.333	862.088
941.304	939.051	954.264	871.375	1033.51	853.4	1013.39	951.237
894.137	889.598	836.083	943.423	885.333	984.992	976.41	925.088
896.987	894.642	901.168	941.275	835.021	905.544	850.581	896.04
835.766	851.976	840.828	766.87	785.25	763.419	814.295	863.487
876.109	865.457	868.788	908.617	768.183	937.652	945.113	822.854
894.948	912.033	917.585	955.853	965.651	883.903	795.934	838.146
783.788	782.07	718.682	784.853	878.377	710.058	695.045	848.468
814.398	786.544	771.018	762.862	813.77	723.95	773.848	728.546
836.325	816.877	817.924	922.651	871.144	925.033	925.059	787.725
819.45	832.755	778.58	910.757	775.935	888.191	836.189	869.531
751.778	750.187	695.619	741.292	674.118	703.191	679.342	742.624
822.486	801.649	864.528	899.175	763.8	777.955	730.146	826.406
882.345	872.812	850.629	935.345	894.213	911.952	892.661	928.647
957.66	964.104	974.112	1050.66	1010.02	858.544	1031.03	984.268
938.778	920.282	876.026	1009	866.334	1020.95	860.124	983.887
888.728	903.033	969.531	880.923	826.54	1001.55	977.367	918.94
836.486	821.057	818.511	847.429	823.732	899.008	812.653	821.501
923.065	948.11	951.027	959.413	951.242	1025.64	837.318	854.165
927.077	913.22	1011.28	986.39	868.5	841.687	883.759	893.691
922.007	937.937	932.841	1006.49	830.587	1021.12	1016.64	855.056
886.463	867.782	812.012	933.022	854.089	964.966	798.728	923.151
928.59	915.84	905.373	960.833	847.882	966.621	982.137	961.76
926.725	902.192	860.986	1020.98	918.76	1046.46	910.635	843.937
939.787	944.359	993.752	873.976	850.686	879.188	893.625	1007.01
941.973	952.974	930.461	897.115	989.111	1059.84	891.095	969.046
911.07	913.865	853.22	966.535	881.905	806.252	1019.25	996.764
907.175	902.719	947.642	922.678	965.046	888.076	866.457	855.942
901.138	909.804	933.599	983.534	895.751	920.633	846.546	851.632
883.021	891.878	850.411	890.242	897.925	902.714	870.878	904.612
889.753	900.494	893.651	985.553	841.516	887.725	975.556	871.364
863.709	871.856	909.827	824.468	786.838	855.728	770.61	870.488
901.022	927.733	900.783	949.854	839.621	837.384	860.47	880.347
921.875	904.411	992.711	952.281	958.957	856.996	1014.11	878.655
928.394	940.951	909.474	940.971	874.586	1014.41	879.247	960.724
1004.74	988.916	1053.79	1045.42	917.234	1053.7	1031.97	1044.66
832.556	809.72	765.139	918.16	870.284	809.693	830.746	792.585
831.162	837.6	752.998	780.974	762.868	764.919	832.576	744.703
894.865	891.873	914.403	856.795	865.099	843.658	857.308	927.783
865.918	863.442	931.612	927.079	875.498	824.213	759.321	853.312
1004.62	1014.33	1023.17	973.418	916.654	1100.65	1030.17	976.206
911.946	928.163	993.999	961.481	921.834	1029.87	1018.21	840.671
1014.69	1005.71	992.181	1039.44	1017.96	924.013	1037.31	965.756
1027.99	1037.71	1001.82	1108.85	1053.35	997.807	1030.44	956.649
1035.97	1030.94	1081.52	1066.32	960.959	946.325	1034.64	1040.52
1018.72	1039.23	964.02	1088.85	968.541	1053.76	954.91	929.786
1017.16	1037.14	1106.45	1074.81	1081.82	965.085	1047.64	965.088
1010.68	996.062	976.94	982.856	996.617	998.632	1062.97	982.863
978.786	985.593	924.394	1037.03	898.214	985.884	924.122	895.103
1037.18	1042.12	1084.18	993.379	987.21	991.23	1071.23	1119.86
979.742	982.186	928.072	1055.82	1014.28	993.547	1000.69	1013.26
980.426	1002.62	1036.18	1008.84	980.948	1055.01	989.017	1003.57
982.669	968.556	1032.51	980.636	957.937	900.791	891.73	987.989
942	931.085	876.761	924.015	913.898	1004.61	1049.59	927.516
884.763	861.916	971.832	814.378	966.198	885.142	791.961	915.54
945.06	971.45	979.492	922.412	976.848	1064.8	854.54	906.058
856.995	865.728	825.66	831.592	846.976	854.408	750.409	777.025
833.006	831.773	798.81	891.933	726.059	847.461	932.94	766.307
925.431	933.79	931.489	1019.83	870.341	835.733	936.013	953.987
902.052	904.735	919.306	840.156	936.156	1015.13	925.362	874.713
778.819	787.657	731.422	870.544	779.379	811.963	671.625	824.644
735.824	738.457	756.53	813.888	716.828	729.271	746.633	698.869
834.947	848.209	828.553	856.044	893.232	934.256	836.239	782.732
771.288	772.638	712.898	717.603	716.527	869.768	837.963	734.436
856.743	886.365	803.872	906.915	801.982	775.834	858.752	864.133
800.844	783.965	757.725	738.082	799.683	749.981	857.583	798.161
862.206	838.554	832.187	876.584	967.687	890.983	967.582	782.646
806.299	782.88	858.998	729.589	856.552	739.571	897.23	803.674
838.728	812.544	813.767	780.748	759.083	789.843	800.214	813.055
817.843	812.118	834.934	755.559	844.227	747.82	828.734	750.376
707.022	703.924	733.158	653.046	760.052	713.979	784.199	747.94
876.82	868.769	854.171	854.838	842.881	910.934	926.046	819.547
809.564	825.375	899.074	873.814	767.6	794.914	860.822	819.873
874.694	882.368	916.127	970.047	814.186	786.289	971.804	823.381
893.663	909.982	916.684	879.789	822.309	864.121	931.776	950.391
884.254	910.226	864.514	968.237	781.41	895.955	881.698	954.65
908.75	937.115	861.673	944.079	826.985	1027	874.244	922.217
922.338	903.859	879.785	857.837	989.585	836.628	1003.37	910.832
950.076	928.409	880.415	964.277	872.414	985.101	915.305	975.606
913.626	925.402	966.786	856.665	1017.98	942.554	880.743	888.812
900.125	875.754	849.74	828.775	832.381	968.284	839.377	977.841
882.899	884.424	837.254	842.872	884.286	880.726	787.834	837.129
821.284	823.104	752.704	779.943	760.001	744.89	917.534	903.248
771.564	793.232	825.317	794.425	769.488	711.524	727.589	761.097
825.937	825.028	782.28	823.684	810.358	916.367	918.747	828.051
802.883	796.49	761.569	762.323	694.205	909.616	741.621	849.059
866.494	876.78	910.466	873.88	799.599	781.133	855.735	810.96
914.823	929.298	955.984	885.658	971.742	920.554	855.4	984.232
960.162	961.365	919.095	966.571	920.388	920.268	954.834	943.207
953.183	944.046	941.091	996.333	920.684	1021.66	902.891	874.127
898.138	877.138	917.978	853.783	935.98	955.49	865.962	915.147
949.022	954.187	953.187	897.694	971.087	900.672	919.026	913.233
965.057	950.785	1047.75	1042.56	945.785	1031.81	999.612	985.169
921.052	893.719	992.653	957.599	987.017	1004.57	872.575	957.928
981.919	997.215	1024.96	1005.86	1023.57	964.547	885.114	1058.98
980.581	965.148	916.066	1004.02	1083.12	1086.87	951.758	900.757
966.147	962.691	939.802	954.212	1051.68	859.728	913.895	996.68
954.205	965.473	904.916	1011.71	978.816	985.444	936.731	947.201
955.723	947.277	893.513	885.692	1058	882.237	889.715	1039.04
973.325	987.505	940.988	962.144	966.389	950.999	1035.33	899.01
959.803	953.486	1048.44	983.706	980.111	947.5	879.085	1014.69
922.587	933.592	917.228	967.296	896.654	969.257	887.871	871.797
962.66	974.902	917.168	984.976	1029.16	941.496	921.721	918.182
924.124	920.662	970.121	918.167	905.041	872.538	1007.48	856.598
918.911	890.086	1004.86	890.814	867.948	985.758	929.562	900.299
974.258	964.109	980.005	1023.73	921.081	906.15	876.726	1029.23
1016.53	1011.99	1099.4	1078.59	1076.99	1136.19	1085.33	930.986
1043.52	1029.74	1120.62	1121.68	1089.08	1007.41	1078.5	1098.57
1031.81	1013.63	1039.24	1072.17	1016.96	949.562	947.592	1012.5
1022.82	1042.12	1002.7	999.492	993.16	1091.56	974.296	1106.89
826.723	822.518	854.732	812.989	908.322	938.041	833.479	906.912
944.261	967.528	910.964	945.59	998.579	924.512	995.362	1030.05
956.042	949.513	933.75	1040.74	910.626	1001.43	1027.84	900.879
955.29	971.437	1011.13	999	904.125	913.568	895.762	995.065
860.11	853.918	820.558	922.3	854.536	802.838	953.079	817.709
986.432	1004.94	938.766	1026.35	917.701	1069.79	957.272	998.362
914.799	930.103	983.246	845.061	906.981	894.462	813.169	856.193
811.439	804.083	733.261	743.06	906.499	844.586	844.195	802.78
864.628	847.59	922.79	821.724	869.644	942.087	934.543	864.406
957.406	974.83	956.425	970.632	977.108	1067.52	940.038	941.341
917.58	944.538	904.954	853.525	998.866	921.584	984.68	977.642
948.735	938.389	939.362	974.642	935.129	1032.8	884.246	964.397
946.288	956.564	918.171	983.608	907.341	961.459	904.746	937.817
892.236	888.555	893.577	877.12	948.376	920.673	974.209	847.992
960.532	980.542	932.294	1000.53	1035.27	952.566	979.614	947.576
937.79	953.922	909.237	934.766	954.972	984.635	993.188	855.935
884.423	864.458	945.562	956.542	921.066	929.174	940.525	832.14
965.429	987.148	970.043	888.183	955.632	1066.78	861.594	917.92
950.286	979.678	975.256	1005.3	866.955	981.276	981.58	866.034
972.068	972.933	1006.63	1039.66	967.664	915.603	1014.5	931.546
958.776	981.833	912.399	898.893	970.007	881.759	899.856	953.701
974.122	979.404	964.41	1066.94	978.471	903.948	928.027	914.267
946.556	925.841	967.679	942.012	958.19	1009.75	881.79	1031.08
987.448	969.439	973.13	1004.01	943.583	894.802	1062.94	954.605
910.614	905.031	934.356	914.672	884.659	817.628	821.58	899.3
956.27	971.192	879.016	926.673	931.316	904.912	888.225	996.314
980.083	999.618	987.941	1034.15	934.551	905.533	1037.96	1009.09
935.208	952.606	947.085	863.538	827.077	869.011	872.477	894.214
956.962	946.073	1036.35	970.094	897.914	995.783	857.271	958.998
975.945	977.989	1055.65	925.576	906.575	1047.24	905.241	1062.4
925.953	901.351	916.943	993.743	982.558	817.849	912.125	869.197
1030.37	1007.08	1000.22	1088.33	1095.22	1146.61	1074.72	965.657
933.137	911.315	854.175	880.761	891.659	824.944	919.202	1005.08
978.061	988.78	957.703	1051.03	953.582	1054.71	941.259	925.335
980.453	980.163	985.682	952.978	921.91	895.466	977.364	903.756
979.461	960.844	913.903	1029.61	969.618	1081.05	871.877	1030.99
957.142	956.842	907.143	967.819	1053.73	853.861	858.991	1024.66
965.806	944.662	995.001	1019.4	1035.87	995.487	934.41	972.938
933.043	906.342	1011.02	888.812	912.96	989.007	992.216	941.685
932.943	953.986	995.06	998.907	980.482	840.9	958.099	969.365
966.23	969.864	943.978	1038.91	863.202	1022.84	984.694	1031.53
956.087	981.863	880.695	904.145	1029.53	1056.88	1001.09	1022.53
891.065	902.865	850.154	936.204	985.409	941.564	893.305	845.519
970.327	975.294	999.562	1002.58	868.657	1064.37	987.113	920.895
996.879	1015.8	1009.39	916.96	984.701	1025.42	1099.32	928.308
915.87	938.611	883.624	925.051	984.125	1030.55	838.306	854.657
907.524	936.858	889.44	902.092	813.474	983.489	968.116	980.049
889.987	860.019	911.378	819.851	853.572	1002.57	931.699	836.429
910.717	932.643	972.22	933.051	846.407	902.097	826.731	941.394
847.021	853.775	888.986	923.06	931.188	898.027	904.018	906.293
814.185	843.582	756.674	906.107	870.944	844.296	777.556	776.839
849.354	851.015	807.369	863.696	801.664	829.797	888.231	918.619
860.092	858.864	816.94	920.712	855.547	780.681	837.589	881.823
840.88	858.961	804.621	767.711	895.476	880.211	760.254	837.052
741.13	724.8	812.437	685.931	703.071	759.442	766.792	764.009
787.235	787.121	832.215	712.398	742.489	745.297	852.468	786.594
844.779	868.83	851.531	911.118	922.184	746.078	864.274	894.892
837.324	841.804	836.263	815.845	851.226	890.119	851.57	921.055
831.752	852.463	756.662	915.547	804.598	750.96	761.544	888.399
832.194	846.512	824.436	918.632	742.558	928.908	834.73	820.577
812.299	817.458	776.798	901.864	806.386	715.077	914.544	774.019
826.339	811.143	808.811	827.951	864.206	777.064	836.742	879.602
846.346	856.331	795.144	801.074	825.578	754.26	858.305	763.781
867.934	842.943	912.53	812.819	900.896	972.239	800.573	809.82
878.071	885.629	851.601	884.575	981.158	769.757	827.371	857.667
883.74	893.397	915.332	815.425	811.283	802.983	978.233	942.743
896.045	909.83	928.721	972.023	813.863	1015.85	808.706	938.785
877.292	900.737	886.695	826.636	968.603	841.562	807.684	900.724
892.954	921.892	909.982	885.162	942.019	787.878	836.431	828.271
860.04	876.182	911.863	907.363	896.324	792.128	913.865	937.168
799.048	803.935	878.422	792.232	871.866	740.619	742.712	802.598
840.356	866.055	924.09	896.415	864.949	950.183	820.876	866.246
862.17	866.975	784.522	936.776	815.051	782.515	810.408	943.66
886.415	857.434	812.753	957.354	787.203	856.855	879.868	944.035
868.188	845.439	950.47	909.914	948.055	969.941	842.726	827.666
901.815	923.578	885.305	915.533	805.223	882.826	837.749	837.968
958.016	957.074	977.339	1049.42	955.261	1049.93	865.041	1018.05
985.153	1005.84	1003.06	1039.12	1014.63	1013.15	1082.14	997.853
1000.43	982.992	990.548	1050.46	1048.47	1010.9	1005.29	985.769
1035	1038.14	1045.07	977.621	1002.49	946.266	986.658	1102
1011.17	1018.97	994.186	1037.02	1058.08	1121.13	992.895	923.889
952.441	924.361	1015.08	911.444	959.116	966.11	900.65	1011.06
910.238	917.121	928.497	836.445	841.745	986.775	915.656	857.329
948.965	940.709	889.206	1048.75	865.405	963.646	928.241	885.37
911.396	884.368	953.455	899.37	943.304	962.318	923.187	895.639
994.07	993.444	928.945	1086.84	913.441	1110.91	943.627	1055.53
938.663	920.214	904.2	934.897	1000.81	849.393	1002.97	996.175
950.186	927.571	887.155	899.843	881.434	1058.54	847.202	1038.95
1036.49	1018.82	1024.04	1003.58	1047.6	937.682	1076.23	1067.63
944.566	923.357	975.133	920.875	971.877	1052.98	1026.53	871.465
978.839	960.183	1059.26	933.864	1021.83	913.254	1087.03	918.011
999.493	972.052	961.962	940.513	1079.03	935.869	1064.78	1069.36
950.756	958.868	923.532	1041.05	961.906	918.538	983.904	875.56
865.772	852.684	889.991	864.992	958.417	761.104	873.494	794.25
802.226	804.542	841.598	901.68	706.888	776.042	755.454	794.953
888.55	900.26	857.449	883.202	990.474	890.896	800.203	845.404
887.429	887.376	839.235	899.713	967.698	818.039	907.204	833.514
932.562	934.71	942.406	879.898	833.202	1013.68	1023.71	886.75
964.119	960.83	931.451	965.804	999.171	859.856	935.786	997.078
941.103	918.539	937.409	1034.4	1029.85	984.59	893.616	967.964
903.094	902.515	829.789	827.553	837.64	960.475	842.095	882.654
738.047	759.227	817.44	658.253	656.43	641.28	639.737	824.526
880.956	903.392	821.031	896.648	908.227	910.601	968.568	827.567
857.724	843.942	866.803	919.498	753.022	749.756	791.595	883.456
879.782	862.29	932.833	843.558	843.624	919.53	926.921	873.941
892.119	896.018	867.46	977.126	982.992	883.648	943.017	881.199
956.673	965.092	981.882	980.81	865.852	987.084	897.037	924.953
900.426	895.448	833.271	971.745	911.972	825.607	941.867	933.971
857.138	839.496	783.79	777.926	936.109	780.684	914.796	812.962
903.918	930.794	836.572	941.025	884.484	1018.37	870.93	836.989
853.933	828.858	918.515	820.662	834.146	911.789	797.961	793.884
737.288	713.631	795.004	788.578	772.097	632.028	676.392	650.592
903.711	882.234	877.727	884.765	865.104	867.82	848.01	836.636
904.67	884.657	947.54	851.478	827.949	879.729	955.46	853.585
953.116	960.374	1017.31	938.055	940.598	889.813	1020.08	978.237
946.717	951.139	877.192	869.013	1051.54	949.8	1007.62	935.739
832.511	805.636	865.296	754.115	907.094	757.215	758.241	789.507
905.929	931.801	965.829	895.87	855.214	990.149	872.307	970.836
899.851	913.571	837.592	979.507	849.514	911.714	796.605	822.358
927.792	942.063	863.726	1017.48	934.606	955.136	825.488	933.728
905.206	879.01	926.793	884.773	947.722	867.33	900.806	976.407
915.772	937.399	945.314	904.889	898.161	884.579	811.065	925.673
869.675	895.739	801.757	877.439	892.716	865.263	952.583	936.587
870.653	899.717	953.295	901.446	893.092	775.872	909.893	866.195
828.325	849.861	767.608	768.747	904.62	786.125	898.572	867.616
862.72	879.853	783.452	838.07	812.449	911.252	795.823	870.897
902.605	903.408	929.837	965.736	876.78	826.221	893.147	856.892
873.334	853.99	938.154	878.548	952.067	988.412	862.107	924.684
801.8	795.715	797.642	767.711	737.412	919.544	742.152	799.092
883.438	861.473	952.05	903.405	803.686	807.104	797.826	885.537
912.457	884.311	971.719	1005.84	993.113	899.509	931.055	991.037
897.517	923.866	847.676	846.801	958.007	946.526	914.853	875.496
1137.42	1125.5	1076.77	1159.92	1195.35	1165.94	1190.85	1075.41
1076.41	1064.14	1073.49	1122.49	1097.26	1174.71	1136.41	1047.66
1055.24	1045.22	1133.79	1099.7	1014.83	983.023	1061.32	970.464
1027.96	1025.99	1058.23	1104.43	1057.67	997.507	996.74	1064.73
1020.84	1029.73	946.011	946.551	1075.53	1020.07	985.604	1062.39
957.905	929.418	1047.01	888.787	1041.53	928.114	1046.31	883.73
1019.72	1040.26	1036.88	1034.36	994.078	1042.45	1058.02	931.819
951.521	955.063	1010.12	937.041	863.487	970.516	913.186	988.045
887.176	908.422	860.864	903.41	940.726	998.299	966.247	887.314
988.757	979.629	927.913	1034.99	916.334	990.135	1033.53	942.024
864.161	860.923	794.125	845.054	922.755	863.347	956.437	868.432
828.534	801.788	897.945	924.318	868.167	847.077	852.254	813.88
720.861	701.488	653.873	757.798	658.946	771.722	680.701	681.867
910.398	920.166	916.258	1000.65	918.102	1007.41	912.277	936.74
967.215	957.065	916.295	1002.36	992.075	922.132	1047	885.102
955.184	979.093	890.654	885.611	1034.91	1006.87	846.904	927.437
862.043	839.133	796.101	858.617	758.159	895.258	881.272	948.444
926.507	955.812	889.769	931.612	940.977	882.454	1003.24	851.463
913.213	915.612	933.677	1005.27	823.415	1012.18	836.373	890.112
921.322	933.737	888.643	944.172	887.071	991.855	885.118	987.909
966.148	996.118	925.785	892.761	1024.76	1071.55	901.891	962.337
871.651	858.922	826.626	936.279	884.176	966.753	873.051	798.207
839.81	834.681	813.669	820.467	762.119	807.071	907.561	926.618
892.036	889.926	971.979	867.942	976.42	924.429	787.032	864.664
938.537	954.374	920.958	952.308	843.54	935.609	1040.85	919.95
845.542	864.634	771.692	870.239	808.436	763.45	811.78	867.853
841.29	817.303	811.013	876.668	737.143	946.611	860.41	844.565
774.64	755.327	839.051	794.119	726.38	786.234	729.303	755.844
824.377	815.956	824.872	748.662	759.835	924.165	742.515	908.926
854.644	828.046	861.807	853.335	914.285	799.47	745.023	811.76
777.785	779.098	734.221	737.54	688.373	742.08	707.75	721.51
934.818	924.969	1011.85	979.575	872.26	972.499	884.412	866.364
728.405	708.945	676.542	764.82	637.665	708.113	645.655	751.411
933.742	916.279	902.378	929.218	996.378	835.878	986.144	1017.13
906.017	930.327	826.699	985.996	926.049	977.467	974.025	916.068
896.823	907.346	890.984	920.277	857.385	940.413	904.287	862.294
1028.37	1026.47	1013.73	993.266	1056.29	1060.32	1116.6	1099.44
996.411	1021.14	1085.06	995.382	1085.15	905.141	906.933	963.31
947.329	923.569	912.029	939.461	894.285	898.702	857.815	944.287
1019.4	1034.13	974.344	1028.36	995.699	1047.74	1040.87	945.436
1011.76	1025.93	947.87	1005.21	945.032	1121.2	1072.34	1075.41
1021.66	1025.37	965.282	1096.69	1091.97	965.697	1099.88	1038.33
1036.52	1017.57	1114.52	1120.1	939.016	967.408	1107.55	1076.07
1047.3	1053.13	1104.89	1089	1037.15	1029.01	1002.12	1002.19
939.768	927.764	1007.82	928.793	884.241	927.613	980.618	948.789
976.288	954.336	1042.82	1053.19	948.035	1004.62	893.859	949.677
910.172	892.928	868.305	862.198	834.95	821.228	943.684	991.346
999.649	1023.35	1036.5	938.64	1019.21	1108.69	949.671	928.193
1045.93	1020.22	1016.9	992.101	1058.24	979.072	1146.41	977.51
1054.9	1039.45	1105.64	1033.99	976.55	1168.65	1036.26	1056.11
1091.11	1064.34	1152.13	1158.02	1196.59	1064.08	1109.3	1067.86
1085.03	1081.53	1139.77	1123.91	1137.19	1199.8	1129.37	1013.25
1036.33	1007.12	1060.07	999.005	949.859	958.72	989.621	987.178
1034.36	1058.2	978.738	1081.23	944.555	982.522	953.885	1048.5
1070.47	1052.27	1147.13	1128.39	1076.49	1002.67	1150.04	1070.76
1078.29	1053.9	1070.23	1095.03	1039.36	1062.95	1035.93	1040.07
936.461	924.903	878.331	884.711	932.019	938.81	1011.36	942.22
962.18	959.544	894.656	924.876	875.328	1034.72	971.575	1023.2
902.722	878.822	919.62	857.461	1007.47	925.007	827.79	875.604
882.482	912.205	825.955	942.698	941.368	881.895	859.58	910.545
982.633	972.559	923.15	1077.28	1067.83	996.387	888.471	1027.85
987.405	975.245	972.017	971.957	1025.24	886.645	908.611	959.927
981.332	955.054	1070.52	1058.6	1052.13	977.488	1008.83	1069.55
1017.05	1004.95	996.69	965.509	955.237	1072.07	917.828	1035.72
1004.89	977.675	1079.17	1071.61	1072.87	1032.29	917.939	915.641
998.224	998.55	998.054	970.157	944.977	1111.56	932.62	1086.74
1069.34	1085.02	1034.28	998.661	1123.94	1111.73	1081.51	1101.18
1088.1	1095.96	1051.32	1042	1064.85	1012.97	1098.74	1119.69
1073.92	1049.31	1021.05	1115.52	966.373	993.747	1054.96	988.119
1071.4	1046.25	1086.61	1112.7	997.245	1170.75	1045.6	1129.12
1056.76	1073.39	1009.7	1081.54	984.383	1158.31	1013.77	1021.19
1081.36	1105.67	1018.1	1025.23	1073.85	1003.26	1184.89	1018.38
1068.33	1070.36	1039.38	1112.67	1041.72	969.675	1141.52	1028.7
1051.46	1028.01	1010.79	974.873	987.417	1000.65	1110.14	1021.44
1083.5	1103.04	1106.5	1023.61	1003.73	1189.97	1011.63	1047.99
1061.94	1052.22	1063.23	1153.03	1103.49	1043.43	955.649	1065.2
1070.14	1057.78	1148.06	1036.14	1106	1048.45	998.3	1122.11
998.323	1013.1	991.742	1089.93	938.08	1063.83	984.55	969.074
1021.6	992.215	1045.51	1032.94	988.325	948.237	940.718	1038.07
1103.05	1075.96	1036	1101.95	1156.18	1188.18	1168.04	1114.81
1114.33	1124.41	1038.61	1078.71	1026.72	1081.38	1163.81	1064.37
1014.56	1020.77	957.279	1090.71	1083.93	1050.24	924.085	1064.55
1054.04	1055.6	999.189	1044.12	1029.65	951.22	960.002	1036.92
1003.76	1017.54	1004.7	940.098	960.568	1038.66	898.181	945.214
976.735	989.17	966.581	956.384	1054.45	1045.73	968.353	941.727
955.439	972.322	1007.93	1015.17	971.022	946.665	873.151	1010.15
1004.88	992.159	1025.06	1073.89	972.003	919.871	1059.93	1079.42
958.2	969.752	915.476	888.276	962.727	867.391	989.934	1023.23
981.019	984.419	1052.03	956.054	940.527	1014.73	1049.03	1057.76
1006.32	1000.11	1082.25	1074.19	1004.48	968.563	1005.24	1060.94
984.439	958.134	1014.04	998.085	972.14	1069.81	1090.51	969.102
1045.28	1062.09	1031.35	1097.75	1109.39	953.813	1021.68	1011.02
1022.27	1012.53	1102.57	1016.88	1032.58	1086.98	1022.01	994.04
960.44	966.912	984.471	922.457	941.644	1009.96	931.82	958.736
934.951	949.427	998.93	881.065	875.516	986.84	880.831	997.025
951.619	927.908	901.866	921.736	888.657	878.902	909.877	880.126
892.843	870.517	967.992	863.489	960.172	858.212	960.603	904.229
979.488	982.46	927.123	974.791	1076.76	1042.47	941.084	935.078
931.13	930.244	873.445	856.839	876.138	847.732	929.296	863.044
939.741	963.17	906.734	936.582	1014.76	1029.27	1042.31	868.766
922.945	940.883	901.824	852.567	816.414	940.036	814.622	958.116
921.103	935.163	856.136	1009.87	841.451	1011.55	867.673	989.21
946.797	919.876	899.445	1036.65	1023.02	1061.07	1036.14	1033.57
996.795	971.168	972.246	1019.67	955.806	1029.08	982.017	1075.75
1023.05	998.361	1074.19	1081.74	1034.19	976.387	1029.42	1023.04
903.409	921.31	977.669	875.77	970.342	796.225	846.291	917.027
875.166	901.747	854.946	811.963	769.263	984.903	882.964	876.37
930.738	941.761	916.753	1007.6	890.064	980.592	915.498	1011.52
860.002	837.927	806.994	842.965	846.437	784.823	896.315	776.894
832.98	846.344	896.96	872.155	724.16	868.913	864.415	775.136
814.14	790.761	770.365	798.806	803.345	751.142	829.635	841.811
780.138	757.187	700.223	729.837	792.657	885.431	826.437	724.262
834.827	843.27	918.29	865.143	778.558	777.138	763.457	760.735
873.088	862.817	959.031	807.712	891.088	797.841	773.728	863.415
868.522	877.751	923.3	959.134	896.116	985.408	977.077	833.341
798.37	813.318	749.785	830.943	769.862	909.664	880.319	794.128
779.547	784.538	724.883	749.871	690.386	867.45	834.487	752.428
833.04	847.442	796.997	842.957	886.334	822.456	902.52	810.009
911.796	895.886	936.549	957.67	956.174	912.047	987.266	981.34
805.052	819.149	885.594	867.872	774.449	882.462	889.842	785.241
802.366	830.601	799.49	814.245	860.219	789.026	842.939	746.877
873.567	895.583	841.507	809.131	919.939	764.994	852.461	807.823
880.228	855.402	802.232	921.102	901.997	789.697	981.553	872.918
839.497	831.483	777.072	814.322	799.709	833.74	904.856	818.413
894.008	886.159	961.601	985.245	907.56	1005.43	933.827	953.643
842.864	853.966	787.71	860.291	780.356	800.432	936.777	807.188
882.419	888.296	921.615	827.714	807.079	849.001	866.629	944.269
929.857	947.219	959.818	1014.3	935.914	985.601	928.405	1009.98
936.753	928.812	892.131	867.056	894.793	859.817	926.256	847.467
863.347	845.709	848.556	839.679	886.997	927.298	755.813	887.541
859.407	834.607	914.353	820.499	855.286	939.179	956.642	934.073
752.329	768.645	803.727	828.285	766.814	797.174	814.526	663.529
826.714	809.054	879.604	903.534	747.791	765.397	928.254	759.631
831.636	824.933	838.305	906.828	824.926	950.93	835.355	871.688
913.717	916.824	877.399	875.998	893.28	1004.26	992.214	968.579
823.926	807.663	845.897	808.559	812.163	899.443	855.454	882.532
765.661	774.177	781.636	775.922	808.327	770.104	690.736	734.745
828.61	827.679	808.868	847.212	772.696	840.204	842.57	797.088
799.825	778.936	747.205	806.239	741.061	741.784	897.838	737.5
801.331	818.247	810.3	871.833	719.188	811.577	908.088	762.722
892.915	868.951	839.238	848.581	904.148	834.839	872.778	876.635
903.221	890.865	977.08	847.76	913.731	867.428	1002.21	982.991
984.592	968.834	1023.68	910.618	896.006	924.249	1005.75	991.22
972.1	973.953	1050.86	1033.19	932.638	972.072	937.547	941.239
799.37	774.86	808.83	862.268	726.919	804.002	903.461	881.429
948.297	942.616	915.003	985.892	1026.07	1030.01	937.716	1006.49
981.414	957.705	940.615	1025.98	949.398	951.002	934.564	1063.14
1031.63	1008.37	1004.6	959.217	1038.38	931.68	1008.18	1016.27
1029.62	1046.69	1011.78	1117.85	994.495	1104.61	1136.02	963.529
1034.07	1021.57	1123.14	1061.85	1120.61	1080.7	950.827	1032.95
971.419	977.631	917.424	916.514	886.964	1050.91	948.889	944.313
975.489	1003.35	1037	1033.56	1049.93	895.974	1023.53	894.905
972.362	968.311	938.9	1003.23	923.087	875.095	1020.68	1019.59
992.986	1004.67	1068.14	1016.92	936.438	1076.07	1033.21	991.396
971.69	987.176	971.879	982.947	938.295	1043.2	975.669	911.942
1027.14	1023.1	1114.78	1096.79	952.852	1144.64	934.301	996.764
1046.97	1056.3	981.804	1028.57	1115.42	943.495	1062.74	1101.51
915.382	891.968	938.012	993.513	820.471	979.256	889.066	855.463
901.336	927.361	827.852	877.154	953.087	829.288	964.768	916.439
858.033	839.281	827.989	900.94	915.099	818.64	909.686	774.875
985.715	971.685	988.219	906.608	889.539	959.42	885.187	966.991
987.761	1005.63	936.433	968.428	1053.09	975.802	1003.61	961.09
1083.1	1082.35	1106.61	1085.42	993.997	1182.84	1044.37	1008.61
1028.17	1044.31	1033.96	1000.28	924.768	1093.67	1010.28	955.236
1012.69	1006.45	1066.25	1071.11	1101.04	1054.85	944.934	1015.39
1001.58	987.957	945.538	945.887	1054.09	1086.01	935.648	967.302
1003.46	975.69	981.978	1076.82	914.624	907.739	999.615	1027.47
1038.99	1049.39	983.694	1100.9	1057.97	930.53	981.656	980.609
1086.5	1082.27	1089.53	1129.25	1059.03	991.978	1013.93	1064.39
1014.63	1011.73	1014.5	1004.58	1075.18	922.964	1110.05	1073.18
1040.57	1047.16	1103.46	1116.67	1113.02	1135.91	1080.38	1044.75
1038.24	1011.81	1048.79	990.889	1115.93	997.104	1095.11	993.605
1034.42	1023.37	1093.36	992.674	1026.8	951.31	1029.14	983.937
1017.25	1033.61	1065.52	1110.48	1003.22	941.567	1114.87	1084.46
1170.2	1181.98	1096.83	1168.28	1197.58	1234.93	1208.26	1104.78
1147.08	1124.6	1084.82	1174.28	1237.6	1130.71	1141.87	1060.13
1082.85	1060.66	1052.17	1138.67	1142.47	1117.24	1012.05	1118.19
1045.65	1021.19	1058.25	1090.27	1127.43	953.155	1082.43	1052.48
1084.91	1055.38	1025.57	1084.82	1011	1137.79	1066.74	1031.56
1112.75	1108.14	1135.71	1143.58	1198.65	1209.08	1031.42	1027.51
1125.98	1135.32	1158.19	1076.08	1106.26	1074.23	1166.17	1198.45
1088.39	1101.76	1069.69	1125.17	1119.46	1185.47	1101.62	1167.64
1031.17	1033.05	996.488	995.786	947.081	958.26	1118.43	1118.67
1008.81	985.339	1079.93	1021.63	1085.22	1105.42	956.722	937.496
1098.03	1105.94	1081.8	1119.97	1188.59	1146.67	1115.99	1109.47
1081.15	1058.74	1115.79	1131.05	1005.59	1193.94	1097.22	1070.23
1004.23	982.287	979.278	983.852	928.153	988.121	908.974	1011.04
991.16	967.075	1048.73	1089.47	1041.19	1093.48	1029.89	1037.39
1041.62	1020.14	976.78	1018.96	1050.88	1006.97	933.251	1023.85
1076.05	1056.15	1053.98	1026.92	994.244	978.457	1092.93	1041.21
986.138	967.913	991.277	1048.69	1059.62	1021.74	1043.94	994.846
982.972	972.02	925.376	912.323	989.707	918.111	950.329	967.602
965.351	954.337	1049.5	1027.89	1031.8	861.32	1037.16	970.539
1030.04	1013.09	1019.5	1105.13	938.243	1053.59	1096.67	992.511
979.214	964.277	1064.32	918.371	918.636	986.499	892.249	976.943
984.398	1007.97	1012.7	935.694	1061.93	1020.77	888.492	1052.39
938.47	950.664	936.776	861.14	966.026	1016.06	874.096	890.984
944.681	948.026	907.447	916.097	990.618	1016.78	892.59	983.775
939.397	920.463	889.65	860.723	854.6	925.434	936.836	905.279
976.068	958.79	996.202	1033.23	1069.33	930.269	1034.95	1013.69
930.156	904.797	877.274	1008.54	993.547	971.417	1037.92	851.12
986.442	1011.27	974.729	1049.62	1022.22	996.531	954.073	1068.94
974.126	986.529	1002.62	941.943	883.242	873.524	948.177	969.855
892.211	895.678	931.331	924.421	962.527	937.976	995.873	842.726
858.289	847.094	854.435	787.771	967.299	811.045	850.281	857.879
788.142	768.114	754.931	840.829	713.978	762.099	787.49	770.746
749.107	756.457	680.507	729.868	840.032	824.791	675.056	795.396
868.182	897.458	876.435	910.914	891.79	976.765	771.129	883.694
900.311	880.537	914.821	878.269	839.315	879.437	898.589	886.997
875.6	861.067	933.082	834.071	917.748	990.024	801.866	958.085
859.693	853.501	883.112	898.97	904.356	772.575	923.669	777.138
829.915	804.355	836.151	750.125	928.818	932.122	775.198	778.122
941.82	952.866	953.976	997.129	841.115	832.691	872.587	931.837
927.148	921.291	924.276	979.837	842.482	1005.39	884.696	963.425
974.355	1003.33	940.473	994.176	1005.38	1065.31	1056.93	963.902
924.956	919.087	985.917	1024.25	986.011	994.042	835.392	932.354
886.141	893.382	886.524	874.862	786.717	984.465	916.215	881.23
931.933	911.195	961.339	1005.22	972.436	903.006	857.015	991.142
940.032	932.913	961.473	1032.18	923.571	1029.96	849.283	1009.26
914.514	894.182	857.625	867.664	973.38	945.186	972.123	829.806
937.518	953.004	899.782	907.382	907.049	1057.41	944.947	899.193
983.628	1005.89	959.529	936.301	917.326	937.452	1029.41	907.626
971.093	962.139	900.422	1059.51	1060.02	928.805	887.683	1058.99
985.949	997.081	1028.45	1028.22	899.229	1075.33	959.342	957.437
993.352	981	1047.89	975.245	1009.71	959.717	1012.28	930.982
946.664	948.502	1032.97	953.202	889.982	884.797	973.347	984.232
902.963	922.908	839.824	911.944	951.633	899.309	850.565	863.375
916.195	922.044	955.043	904.253	943.359	942.197	971.831	933.159
908.848	898.967	851.937	906.852	898.965	801.268	1013.68	862.075
895.674	883.628	869.328	977.253	957.997	808.626	864.18	974.342
919.005	916.161	909.196	895.961	883.295	975.084	1000.66	855.847
995.153	990.512	919.527	1042.92	918.633	896.744	903.096	994.531
887.682	879.258	912.918	951.378	914.948	852.627	971.056	934.643
920.663	924.162	925.813	1015.28	871.511	878.75	977.017	1001.85
959.611	974.163	938.224	975.349	853.125	1061.52	938.707	913.036
974.859	970.319	896.184	967.047	1078.93	1026.15	1000.02	1008.59
965.387	961.149	1002.34	1036.71	880.529	878.52	1003.93	878.328
938.387	915.88	917.892	888.313	878.708	887.5	1017.05	1013
922.555	894.021	1009.51	927.921	837.076	862.204	975.967	995.323
944.583	931.994	1003.4	894.814	1048.75	909.606	1022	913.468
955.661	944.712	949.878	914.107	879.493	926.664	953.358	1022.69
869.362	878.583	886.712	869.507	912.24	953.69	779.717	884.809
888.407	915.824	973.533	896.509	805.433	803.382	871.799	918.13
930.173	956.317	1009.13	1025.28	978.139	852.185	875.2	963.376
895.027	892.5	906.5	931.368	984.779	832.391	918.809	928.809
872.166	856.595	948.194	965.403	924.663	772.742	951.064	869.771
868.452	884.286	917.857	927.442	809.522	890.278	913.745	825.76
909.424	924.984	995.8	992.311	847.019	994.668	942.692	855.738
874.624	889.062	865.886	799.073	922.262	837.758	937.377	871.837
911.879	926.5	863.282	999.579	975.145	806.069	893.312	1000.4
899.186	875.541	970.027	862.459	878.694	885.799	813.921	890.733
979.455	990.349	1064.97	928.483	1047.56	1027.48	1045.93	1056.03
928.096	925.892	993.259	1021.13	831.586	851.9	893.83	920.739
925.596	908.326	853.778	929.074	855.731	871.757	970.237	893.563
883.362	859.273	837.777	818.018	833.896	819.672	916.245	942.585
899.125	918.54	960.314	974.33	998.958	850.184	789.273	915.925
919.939	900.439	894.911	844.678	845.021	955.397	867.538	850.594
933.344	913.158	1004.35	1013.54	902.326	892.504	874.635	858.236
880.718	890.677	823.167	945.791	843.634	858.324	952.882	864.058
877.259	900.922	959.413	866.826	948.079	905.314	879.968	833.122
871.736	872.729	831.016	909.96	795.775	813.885	844.655	916.889
835.659	847.821	764.835	817.211	842.288	852.902	867.61	922.974
783.317	762.532	804.259	742.481	757.618	747.83	709.551	741.788
932.589	959.796	1006.55	1005.31	1029.62	987.221	949.84	916.235
953.63	956.083	1014.53	889.133	1052.98	883.816	969.298	903.21
889.469	900.253	966.653	971.961	998.22	986.961	875.845	941.579
913.783	885.977	903.644	953.781	886.754	817.645	862.539	919.585
909.446	927.998	925.056	861.204	883.273	983.635	951.624	875.253
905.112	920.029	937.606	935.179	942.377	797.355	1009.66	934.175
961.993	939.205	908.889	1060.93	879.694	868.469	1051.21	891.367
946.123	947.626	1012.76	926.144	927.783	917.485	984.235	891.46
1004.04	993.589	993.257	1004.7	921.835	987.183	1023.11	940.802
993.238	996.025	1049.57	1003.83	995.129	983.787	975.69	950.322
1034.73	1028.66	985.873	964.623	1123.97	967.809	1043.02	1094.27
1040.84	1035.74	1128.75	1060.22	1084.93	943.172	1013.72	972.065
943.933	924.777	1010.12	944.439	951.026	1047.83	859.986	899.785
1010.2	995.522	1070.25	963.499	1036.59	1038.74	1113.55	1054.71
902.777	874.009	891.73	843.552	818.617	1011.43	959.279	992.342
958.562	983.982	890.229	902.954	878.292	973.298	972.267	894.895
917.912	927.134	941.734	1008.8	899.437	1030.33	1010.18	947.159
1030.66	1056.62	1119.13	1049.29	1077.09	957.89	954.579	963.464
988.417	968.227	982.645	924.622	1034.74	878.511	953.581	942.125
903.305	928.571	850.265	972.08	927.377	991.603	898.773	982.446
918.187	935.866	988.949	923.875	975.29	881.685	868.001	853.256
874.849	879.493	822.678	958.45	893.431	809.737	956.912	801.243
859.981	856.383	780.276	815.079	836.183	979.834	844.298	787.27
937.545	923.002	1004.49	935.869	1046.21	875.939	992.731	990.989
832.982	848.099	918.568	876.884	856.377	785.675	918.693	767.991
856.165	839.885	898.833	935.069	950.107	964.302	797.65	784.641
889.749	863.6	932.26	893.577	972.544	783.312	956.414	885.663
759.162	775.202	772.652	693.875	668.574	853.209	860.669	683.873
819.998	830.27	842.341	862.517	772.221	860.439	745.873	836.664
796.702	809.615	734.732	733.102	698.632	906.269	829.445	733.258
815.683	824.207	852.751	745.798	738.736	793.718	841.275	888.881
840.409	835.552	900.753	938.206	895.387	868.449	778.457	813.283
736.332	729.778	790.293	698.419	714.314	684.512	843.445	699.973
782.559	801.527	719.604	848.77	826.45	810.676	824.68	774.272
800.65	789.696	876.286	746.157	709.964	737.369	830.108	834.119
805.857	824.729	787.393	867.705	841.735	853.103	789.658	722.294
841.716	859.06	816.91	858.42	817.082	766.612	916.608	872.694
835.875	857.011	918.506	798.284	821.495	801.848	936.423	877.694
887.299	887.637	822.738	880.95	952.112	955.296	987.711	817.809
832.786	840.926	880.936	782.204	788.917	801.569	831.238	818.12
840.564	867.618	824.434	839.958	815.311	745.106	901.395	873.13
851.239	847.877	786.32	848.069	934.607	908.979	818.53	842.145
792.65	766.251	879.162	769.189	881.567	820.162	878.948	766.6
805.587	827.592	840.707	895.125	868.367	705.435	835.134	821.536
903.77	911.641	964.673	868.082	861.878	976.104	922.266	894.815
922.971	914.276	1006.62	1022.63	816.579	996.394	974.377	959.468
874.298	904.119	901.606	804.419	800.65	975.984	841.179	784.614
872.208	855.658	797.051	947.657	818.578	891.523	947.127	878.014
836.258	845.405	840.534	861.766	830.627	757.665	741.171	843.549
889.044	895.344	840.278	914.662	863.115	856.365	810.567	932.724
843.519	836.754	867.962	834.401	741.204	865.643	820.863	913.608
847.791	826.322	832.121	855.175	956.674	787.589	752.724	803.054
737.366	708.874	764.978	746.794	651.339	800.313	796.627	785.505
765.967	761.234	829.981	830.188	838.298	813.03	744.638	698.942
747.872	728.918	795.604	745.087	844.659	757.729	746.29	664.728
805.848	819.395	789.68	834.933	879.443	842.777	791.124	788.697
802.632	794.854	839.597	836.505	728.668	910.497	842.341	743.863
836.572	857.066	765.526	851.197	767.967	732.525	759.497	893.112
936.729	950.783	993.589	929.459	905.473	909.289	962.509	935.09
950.243	954.504	993.521	994.368	988.561	945.953	982.552	932.952
911.529	892.141	837.588	908.071	1006.13	860.996	1005.46	988.055
877.055	904.498	882.348	840.021	801.071	846.13	781.55	927.655
889.133	875.052	966.91	948.532	984.598	986.072	987.733	917.18
725.346	750.821	687.505	681.335	794.376	812.639	626	796.483
792.211	775.637	868.802	772.221	719.884	815.5	719.711	817.71
929.019	921.432	874.848	911.312	945.642	826.649	935.945	912.497
840.214	815.464	799.289	839.285	745.124	792.93	761.311	800.348
962.967	971.374	1025.07	1034.26	1067	1026.38	909.2	874.652
965.139	945.976	1018.15	1028.8	906.456	1034.26	1051.15	913.137
895.597	868.3	934.581	935.435	980.863	942.924	943.958	887.631
887.525	900.916	951.666	853.129	920.646	972.225	865.235	940.647
865.482	856.329	807.521	848.348	843.447	904.037	764.394	794.609
824.34	833.977	771.79	826.278	805.717	887.242	928.769	856.212
804.266	797.298	758.552	851.476	727.747	852.097	844.862	744.38
739.239	746.88	749.704	749.07	634.736	633.796	727.029	733.909
741.694	712.993	810.867	724.408	649.777	686.206	810.357	661.448
767.85	792.485	787.786	833.015	692.217	733.421	858.158	792.664
863.952	881.986	839.348	815.115	968.736	834.692	798.737	816.976
945.773	960.523	982.345	904.456	872.647	841.625	964.221	894.086
821.904	840.691	754.737	894.073	872.021	801.245	922.534	827.51
867.472	860.47	836.293	865.452	806.009	801.317	817.905	787.627
864.054	871.091	884.821	953.261	810.439	851.222	832.121	858.192
740.903	745.433	690.346	801.733	740.42	702.121	837.622	658.172
772.896	774.699	728.763	841.95	663.607	808.988	785.6	841.181
774.388	760.892	845.942	743.941	673.856	703.79	803.12	855.236
796.379	781.297	865.633	786.246	814.975	710.552	867.51	713.467
732.364	729.463	683.909	820.412	815.83	692.118	819.238	798.42
916.019	899.682	887.317	916.287	851.38	878.725	893.726	939.188
849.84	868.107	829.221	817.211	952.228	748.063	840.477	899.734
922.964	952.13	873.054	975.642	927.151	872.94	918.23	917.36
904.99	876.79	855.574	924.982	939.359	871.605	883.021	989.666
932.733	934.873	985.579	944.123	866.198	1045.18	1008.42	976.075
920.31	895.535	955.268	902.71	830.536	909.112	885.288	946.506
941.022	959.148	952.746	861.834	930.095	998.622	928.992	1024.96
779.246	808.594	804.868	750.132	735.078	713.295	780.651	789.209
912.907	886.923	877.491	985.053	921.878	857.192	879.308	945.986
810.346	836.71	783.417	787.013	836.994	835.243	916.589	892.916
808.537	779.628	873.668	897.975	763.276	845.509	847.669	775.941
829.533	840.563	759.578	869.82	792.152	817.957	761.2	877.667
906.517	923.541	883.698	828.363	796.528	944.058	850.51	931.147
902.805	904.853	983.028	955.395	811.861	997.246	814.165	816.718
888.185	911.307	830.326	876.721	988.351	928.815	919.844	814.651
931.132	955.073	979.726	1030.95	862.187	908.627	1035.21	981.347
879.419	886.976	810.741	835.902	922.723	839.346	917.918	794.598
901.667	879.939	982.829	848.624	939.59	859.902	911.96	832.485
838.053	821.121	869.177	902.253	812.67	931.932	858.206	760.412
941.535	922.463	879.087	1035.3	1000.84	866.118	986.101	918.597
848.788	821.297	836.833	934.638	795.59	946.926	764.324	780.74
867.732	844.148	884.667	926.177	804.08	876.34	779.063	785.285
861.905	868.892	889.343	859.862	925.266	829.397	889.374	878.196
876.603	902.983	842.464	806.123	955.516	777.979	961.473	963.191
871.862	863.129	917.678	964.667	827.834	954.986	792.007	948.864
824.636	819.274	808.174	772.683	896.036	926.09	858.692	781.441
819.75	848.811	871.156	765.029	819.942	926.128	888.465	771.241
767.427	794.162	813.692	816.14	731.002	726.971	778.429	845.586
814.034	824.632	894.51	904.242	736.277	787.513	795.045	888.454
888.256	917.554	824.883	942.342	836.067	849.069	839.434	977.892
857.167	873.177	831.457	878.171	890.114	838.193	895.382	886.958
842.426	832.628	762.53	788.591	749.763	767.896	866.054	852.547
866.729	876.472	871.377	900.865	935.153	794.321	894.978	929.797
924.373	909.023	1009	957.335	943.172	1010.55	847.088	965.433
916.549	904.28	840.636	989.238	971.37	983.591	818.648	870.126
820.731	831.541	825.719	903.234	853.86	823.749	738.605	861.219
886.283	887.954	877.044	828.134	990.027	1006.09	864.59	839.44
879.004	873.7	939.624	813.34	984.111	862.749	884.134	824.966
880.95	887.109	923.132	898.43	925.211	939.989	814.654	874.477
805.134	820.165	732.27	876.955	721.888	901.337	797.632	797.937
844.527	849.539	894.503	774.413	913.878	848.643	901.376	837.779
839.44	842.548	790.555	903.018	890.721	861.871	819.948	832.472
851.958	856.973	873.288	774.095	946.969	911.319	925.405	882.75
956.998	957.707	978.918	930.167	868.458	1039.78	947.307	908.446
962.763	937.719	1026.81	922.325	1020.72	1001.54	1053.56	961.767
892.911	906.085	959.005	989.326	867.008	886.085	804.327	959.642
882.911	912.68	828.946	819.589	880.931	840.276	975.146	872.294
878.017	869.289	923.05	927.914	891.593	788.664	904.554	888.54
723.526	751.801	790.341	788.563	638.658	779.005	685.679	637.826
811.794	802.58	893.191	793.792	721.764	905.853	752.169	823.506
708.309	731.502	693.46	801.296	718.801	745.968	704.554	675.976
861.155	858.437	797.045	922.91	772.056	872.007	771.946	857.538
858.12	852.925	811.944	861.502	780.593	791.391	950.747	940.592
894.414	877.478	875.763	888.645	981.444	843.15	872.564	819.844
915.681	893.22	992.785	837.652	863.184	932.108	903.338	994.434
900.75	889.285	895.392	889.499	978.169	865.962	805.505	951.647
853.178	866.744	837.288	781.257	751.525	780.393	861.042	835.39
904.619	921.592	905.335	976.275	911.863	1004.33	916.509	823.228
884.56	896.187	818.948	815.461	934.273	966.955	831.911	826.012
853.426	824.014	854.668	804.577	744.858	898.218	943.524	928.439
798.871	819.464	849.989	896.852	861.005	794.72	691.527	822.639
920.421	945.761	865.888	901.984	901.539	822.742	969.988	897.836
881.472	897.73	853.077	897.575	813.225	782.239	959.908	848.83
811.525	784.085	898.957	900.863	848.679	761.174	816.596	723.126
841.765	834.456	829.112	768.666	937.954	766.907	862.147	898.184
849.732	861.992	882.561	801.065	805.622	888.283	848.823	851.429
831.78	845.551	883.001	782.357	922.217	765.718	735.184	861.068
832.795	816.252	857.143	892.684	804.128	902.009	863.496	919.898
842.06	828.204	792.312	768.179	849.238	783.902	802.584	917.925
904.036	914.418	827.353	912.302	929.337	899.51	1012.52	850.852
857.018	855.667	810.636	911.471	841.085	806.918	799.252	827.499
841.59	849.013	854.981	899.596	760.031	907.775	874.104	810.734
794.268	778.454	767.05	769.429	827.934	876.296	724.363	839.952
881.806	862.434	836.114	837.27	941.164	841.284	840.836	827.215
903.185	922.964	908.091	913.43	908.507	886.476	913.019	868.923
868.665	884.68	892.223	793.962	894.603	973.063	829.034	805.233
903.245	929.314	960.568	900.437	863.36	839.56	815.918	930.329
912.509	888.982	937.131	937.318	933.08	979.28	969.874	861.84
818.563	799.497	807.519	751.272	900.581	853.297	897.424	771.726
847.517	823.462	847.607	890.296	939.337	794.543	794.777	786.564
930.646	930.032	851.888	1007.65	885.349	909.833	977.501	1016.82
867.888	849.483	862.112	796.677	887.391	816.807	858.551	906.153
960.231	983.984	907.492	892.911	941.302	1056.46	963.697	940.328
996.797	972.743	996.561	983.456	1011.85	978.303	958.689	921.107
941.376	914.026	1000.17	894.177	999.111	1031.68	918.78	875.887
968.514	971.952	981.52	899.882	989.724	882.857	972.183	1009.07
875.442	891.792	802.473	854.236	855.599	917.49	883.36	795.963
846.903	835.62	814.468	921.806	937.669	848.332	950.971	864.378
822.521	803.26	751.487	849.657	748.42	737.186	930.648	906.561
875.775	866.113	855.545	871.449	798.597	917.774	942.668	939.882
854.343	836.952	798.204	864.706	877.598	760.126	796.085	854.298
872.71	873.319	853.882	855.746	943.258	927.987	970.53	815.756
847.286	871.668	801.651	790.483	821.466	863.611	745.34	839.704
851.451	859.187	820.966	867.796	849.106	967.828	834.849	769.495
798.087	774.179	845.536	789.637	745.438	701.804	774.924	807.592
890.266	883.717	944.564	917.803	826.8	887.666	910.835	966.146
825.239	798.516	914.245	807.01	843.63	725.227	922.357	836.094
827.021	827.098	896.094	781.478	895.017	939.362	838.062	827.057
857.579	853.482	812.719	778.49	842.857	847.43	804.831	895.107
833.775	863.629	789.525	777.733	834.033	748.255	867.621	912.581
825.232	843.928	905.478	841.839	863.785	848.781	834.643	757.924
869.865	869.004	903.239	818.128	927.095	772.804	927.281	954.15
830.557	854.223	765.825	827.524	834.374	925.423	870.357	829.182
926.446	904.699	929.581	1012.33	957.762	879.617	929.512	871.049
881.986	875.386	828.244	950.837	796.714	880.762	866.25	899.082
821.287	846.928	890.126	918.787	757.381	876.035	897.162	870.366
818.402	843.452	888.822	892.509	814.868	834.765	871.619	827.599
733.54	746.354	765.615	689.741	761.829	670.243	739.097	674.206
862.415	869.515	787.005	841.107	943.345	865.535	780.165	916.035
932.807	923.404	1015.67	1004.55	860.629	975.578	846.723	856.597
939.371	965.532	969.183	871.495	983.607	856.253	923.833	1006.17
942.085	919.571	877.386	1005.56	953.243	882.825	932.798	948.561
889.273	903.108	857.213	937.296	984.649	880.199	964.232	810.598
935.586	944.375	985.968	919.82	955.395	984.442	1024.1	884.326
901.435	921.424	854.739	895.192	998.24	895.732	932.324	930.646
948.656	942.552	872.894	880.542	1031.73	1053.14	1009.89	898.845
958.877	973.866	901.272	1029.51	930.594	1026.65	891.804	985.566
878.106	898.219	857.437	851.565	865.987	770.454	918.513	809.051
828.025	817.373	865.246	909.467	767.544	931.118	874.538	758.044
829.11	832.245	765.363	804.279	827.581	742.808	885.726	896.506
906.373	935.121	911.24	899.553	977.997	890.477	970.822	873.778
859.283	862.241	801.718	933.499	785.271	764.786	897.233	946.02
836.608	826.434	863.172	842.411	927.147	893.725	752.936	922.121
883.414	890.582	895.87	894.115	961.359	990.676	930.194	865.683
854.489	846.127	877.134	897.214	763.008	898.869	826.884	937.884
853.318	868.708	910.09	823.503	950.058	849.776	794.06	783.444
839.033	833.867	847.84	906.746	939.661	764.596	899.613	806.685
828.86	828.4	766.037	928.481	927.074	736.687	816.265	918.326
884.633	896.318	919.962	939.954	846.045	879.842	932.758	913.786
830.506	858.87	889.658	918.381	764.528	812.482	934.335	814.257
777.199	766.864	761.122	825.368	742.957	872.865	854.797	725.228
813.046	833.314	733.058	848.951	874.945	827.407	770.213	894.657
859.007	873.351	781.775	945.682	939.386	808.134	956.669	863.2
943.613	970.863	907.733	1000.54	1044.51	948.548	1040.67	1022.42
780.27	752.186	860.541	728.711	722.678	723.053	771.278	770.081
765.428	756.84	753.573	837.893	835.993	693.816	827.635	690.645
855.828	865.588	801.319	952.472	912.47	818.855	841.622	808.037
835.104	821.994	806.947	842.736	801.602	863.902	844.563	881.564
883.134	866.957	831.302	971.008	878.814	881.645	918.073	870.67
883.424	896.092	867.029	899.302	985.61	951.878	891.949	901.481
963.627	971.101	996.546	1009.6	871.788	1042.49	862.226	971.191
832.303	837.74	876.686	875.497	870.032	786.968	776.583	871.731
888.747	898.373	831.692	981.897	865.811	929.971	919.897	895.725
873.072	845.925	835.305	921.69	849.464	791.142	801.667	919.923
842.949	833.876	928.934	896.512	950.234	907.122	921.236	925.886
922.584	919.664	962.238	893.387	926.642	817.65	907.645	934.836
1008.04	992.498	1000.73	1084.68	1042.71	1004.27	1107.32	988.931
962.511	975.414	906.959	904.598	879.437	909.666	987.421	890.908
866.325	887.696	864.276	856.776	894.181	922.418	894.517	905.563
796.578	783.468	818.621	855.63	710.157	882.374	875.853	733.674
819.737	833.6	867.941	889.892	717.915	724.299	911.571	776.581
908.023	886.288	859.684	919.531	919.835	951.597	919.447	943.989
838.375	858.578	898.28	938.062	764.989	883.904	908.702	853.21
910.494	888.81	869.398	950.062	974.059	809.029	901.032	976.558
864.133	869.426	938.141	801.305	784.025	859.095	967.526	836.455
870.548	862.517	952.647	915.624	932.656	788.451	761.837	920.822
857.979	876.384	863.237	887.333	840.158	851.403	768.514	800.021
905.191	905.418	881.651	892.099	864.671	1002.77	991.862	910.333
939.921	939.297	892.989	863.387	916.149	833.753	1020.38	914.158
921.735	944.358	855.184	1009.38	1009.8	1021.4	900.864	878.059
882.705	873.894	830.524	842.409	918.763	843.691	843.954	919.838
920.965	917.931	948.551	857.224	989.285	1006.69	862.241	968.783
857.345	885.157	906.27	875.738	937.787	762.831	799.826	874.526
916.872	889.41	919.504	914.829	1005.19	863.061	1017.31	908.564
894.795	923.173	860.256	910.061	991.924	864.406	921.139	979.434
912.347	893.699	938.005	993.54	945.506	904.895	814.925	971.094
887.1	897.127	949.897	819.716	861.479	806.156	932.1	833.1
886.073	891.26	839.771	819.957	982.505	896.402	834.463	863.796
879.834	890.341	933.621	835.321	818.606	964.007	799.858	867.531
905.228	896.889	916.754	940.514	963.148	949.655	937.76	979.288
856.477	863.693	863.012	834.135	944.568	959.983	849.07	940.033
933.818	952.487	948.502	872.362	931.421	926.542	877.131	942.564
815.327	786.483	789.562	836.211	784.353	748.666	913.766	786.518
893.266	868.298	883.186	890.454	831.968	877.321	887.824	962.527
843.649	872.137	917.406	891.458	783.595	758.882	832.725	879.857
925.903	934.984	993.18	964.256	871	847.44	987.379	1012.93
897.506	881.38	974.337	988.473	901.29	813.539	894.786	978.435
887.638	881.847	903.473	907.539	816.922	960.755	804.276	944.573
838.246	815.567	789.921	775.297	871.644	940.303	905.529	834.42
872.868	858.975	907.889	870.139	796.34	864.062	804.355	888.738
929.203	914.673	909.944	905.002	911.237	900.492	915.924	880.079
930.884	920.784	881.514	982.226	989.572	993.718	932.52	921.533
844.351	823.485	834.639	799.857	792.666	845.076	844.523	853.205
760.096	750.977	816.26	708.375	704.624	780.474	787.635	783.352
793.452	770.752	756.17	754.346	852.915	726.403	887.193	799.202
917.823	940.872	950.871	875.605	921.263	901.211	809.709	925.908
815.413	791.07	765.497	806.908	913.697	790.799	921.693	821.639
794.63	820.433	788.085	715.227	790.258	707.345	728.156	751.42
821.654	815.595	757.944	857.595	785.281	925.344	789.848	761.839
792.066	764.91	763.228	811.941	845.88	855.215	898.914	833.764
898.029	888.571	940.378	983.507	923.077	808.771	894.338	924.954
896.402	910.56	881.604	912.531	922.822	865.784	823.354	947.84
903.301	920.982	897.828	851.298	927.697	854.083	1004.2	848.485
998.415	1001.11	919.961	951.525	1042.31	998.746	1103.29	979.172
967.403	978.577	916.733	1066.49	992.502	970.953	924.39	918.697
933.528	957.146	867.672	996.047	987.008	1035.3	970.125	1018.75
905.461	878.748	936.833	899.039	940.486	833.339	829.567	991.915
891.284	879.504	885.218	851.725	993.03	974.236	875.653	980.276
893.569	866.34	922.791	883.778	894.822	959.912	903.43	918.978
945.863	927.592	953.909	943.421	871.255	959.675	884.496	997.255
906.298	919.508	848.674	839.474	887.67	829.439	1004.26	822.633
913.057	926.363	906.036	978.448	893.501	941.355	905.266	880.344
989.751	1012.42	1078.64	925.12	908.84	1086.93	982.657	915.7
956.553	961.499	941.264	1037.74	913.368	899.96	863.281	974.921
1014.32	988.566	1076.94	1092.62	1052.78	1043	967.908	998.542
924.725	950.09	853.003	864.414	836.801	974.025	997.113	956.874
952.481	970.503	903.047	885.547	1042.28	849.908	974.537	925.497
893.344	880.501	932.89	892.124	976.725	857.672	849.926	803.767
924.523	927.143	895.158	1004.55	839.697	951.575	845.149	1014.12
917.892	946.979	909.844	942.133	959.118	935.892	889.702	997.413
855.891	868.831	866.632	950.861	845.527	805.599	829.664	870.767
935.421	955.759	986.599	958.364	1011.04	881.573	1036.24	912.91
1189.47	1185.46	1149.93	1166.27	1121.91	1155.64	1273.49	1169.95
1063.78	1062.02	1090.13	1128.95	1100.98	1156.97	998.4	1074.94
977.984	981.627	1020.04	983.965	986.232	973.966	887.319	1064.22
920.749	906.894	877.956	953.497	918.479	821.817	911.529	944.671
957.634	972.575	960.812	915.732	914.277	991.722	874.512	1008.81
990.486	990.719	1061.09	918.049	1088.72	1095.71	1057.96	1069.5
940.848	949.657	1030.78	877.333	847.426	976.328	862.471	875.353
791.191	779.656	844.906	819.815	755.581	845.368	732.053	819.081
942.576	920.9	890.258	976.948	946.363	840.74	988.105	987.454
809.667	808.201	836.243	803.494	919.446	805.036	870.988	859.278
863.763	855.51	839.249	908.864	789.23	820.273	905.162	789.187
926.117	943.404	948.038	884.871	853.795	1038.13	842.158	895.369
985.15	1001.97	1032.41	918.981	910.062	971.364	1021.82	992.428
910.87	920.981	977.501	873.286	861.875	811.506	914.631	923.759
893.275	871.285	823.735	841.921	944.036	925.769	794.284	961.31
777.481	748.774	800.723	826.563	813.756	773.997	867.448	693.902
771.229	774.82	761.791	871.021	696.483	713.307	857.442	683.365
844.743	832.793	835.135	835.589	741.035	954.303	760.425	790.028
809.478	835.843	792.893	733.103	903.519	838.652	792.904	784.802
709.17	738.024	670.413	742.471	762.954	789.016	732.414	645.736
783.164	770.361	789.46	735.034	805.814	707.743	756.831	722.538
769.495	787.544	855.765	795.486	738.613	796.225	714.91	690.631
761.865	785.631	759.705	777.309	788.975	825.76	822.246	736.397
729.731	735.583	815.703	711.543	708.58	648.078	832.513	817.241
731.506	754.547	658.913	780.28	764.192	848.751	739.682	773.497
717.274	743.898	731.14	700.38	730.69	623.041	778.166	759.06
877.274	880.223	946.088	895.045	810.255	813.04	797.257	931.036
913.826	927.529	884.737	918.192	821.98	856.415	872.329	970.836
908.157	912.763	838.857	830.505	958.251	871.126	844.808	934.618
844.038	815.589	865.016	787.642	848.756	851.154	894.918	772.585
901.028	897.819	853.451	946.484	904.706	879.771	977.931	905.748
916.717	925.495	886.994	908.644	812.349	1025.85	916.477	876.648
866.768	868.041	826.786	826.519	858.998	833.155	904.047	905.403
827.398	819.736	854.634	767.543	827.012	870.269	812.018	778.524
871.249	897.477	797.67	868.952	815.758	946.657	810.866	805.811
921.776	941.548	918.12	895.589	996.273	829.645	877.411	878.294
925.537	946.483	881.875	960.6	1020.6	833.691	1034.39	875.128
962.032	954.385	947.956	896.9	1069.1	865.32	1032.41	968.956
933.009	938.6	858.732	867.819	967.815	908.343	891.919	958.237
898.53	920.883	979.101	962.982	842.415	932.963	994.557	909.57
931.441	957.451	929.532	984.705	929.292	1013.08	975.913	1014.55
915.583	925.691	969.97	905.078	945.303	893.806	995.23	962.897
949.569	931.975	887.745	1047.06	852.128	957.03	863.908	870.514
841.319	850.55	890.6	870.218	750.312	794.471	782.135	860.755
919.189	893.512	1004.55	904.314	851.499	899.778	913.732	862.437
949.787	944.19	885.448	1006.77	892.568	1022.46	1041.75	948.791
944.552	954.568	928.419	994.01	1004.09	857.614	966.742	899.609
901.89	927.914	909.576	915.15	792.109	827.498	847.836	889.732
896.682	915.339	817.355	836.323	797.63	798.881	884.189	897.811
887.477	886.55	968.532	827.006	956.995	879.053	813.576	807.234
999.996	1015.4	996.756	956.496	919.749	1116.64	1019.6	942.326
917.79	912.813	1004.92	964.676	878.198	830.465	923.115	907.059
839.813	868.12	799.445	883.653	774.913	917.813	893.95	814.545
850.395	879.674	832.852	922.981	779.478	884.927	772.25	889.142
911.114	932.963	875.797	942.273	841.413	913.794	976.576	970.007
819.893	813.226	742.145	881.786	920.589	816.364	745.917	880.248
944.489	941.774	876.454	977.409	957.74	958.378	882.663	992.531
915.736	900.538	900.042	856.565	975.946	889.508	809.967	979.44
979.115	996.181	994.294	940.598	1055.18	1026.21	1035.18	1037.77
975.976	998.946	936.104	952.495	971.068	1080.88	957.207	1040.41
895.005	919.827	915.453	871.369	790.372	897.833	873.305	842.555
948.408	951.905	1020.3	1034.11	909.874	971.399	1016.88	1012.94
901.662	907.594	932.328	832.145	837.818	859.255	799.342	817.2
929.402	908.334	935.063	975.299	1010.06	968.89	970.489	847.679
839.698	863.681	869.245	849.931	810.996	935.36	785.562	846.508
922.783	919.806	971.857	935.51	883.964	994.569	880.999	920.88
887.811	870.152	863.728	888.965	898.453	780.428	884.283	862.399
860.471	884.45	873.662	930.643	796.741	896.517	932.565	827.017
882.205	897.96	931.687	887.352	794.95	786.324	867.966	862.646
820.916	843.865	766.667	872.104	770.853	805.589	780.331	772.893
824.492	811.589	900.131	816.989	799.979	929.389	869.595	850.802
825.404	835.798	870.576	766.29	870.553	723.566	833.841	763.078
800.734	810.591	875.202	790.979	785.235	869.968	719.637	772.165
863.247	840.615	886.756	876.681	883.9	913.252	920.709	926.677
894.603	889.042	920.954	941.443	853.229	784.655	875.15	969.009
860.097	846.614	840.904	787.986	910.193	862.211	917.21	948.752
919.168	932.168	989.712	880.21	884.917	865.579	844.545	888.896
915.65	902.653	880.515	985.002	1019.85	943.732	951.688	836.339
946.012	969.784	883.797	951.158	926.854	982.488	857.702	864.777
967.259	986.853	942.476	955.009	962.769	1015.65	1027.02	939.702
920.206	913.607	929.505	916.819	951.461	893.897	815.164	863.328
916.735	916.609	867.503	937.802	976.495	955.371	870.023	988.9
977.914	989.602	989.884	983.211	925.038	1002.35	1023.21	991.788
974.966	995.028	944.793	930.397	905.086	866.659	1043.65	926.009
1013.12	1019.7	1097.17	1084.79	1118.29	927.128	1061.79	924.865
1017.96	1022.45	997.646	1040.81	1083.87	1102.14	1089.45	1044.22
1032.7	1022.27	1026.36	1020.16	994.44	957.369	1118.27	1073
1036.14	1033.53	1099.8	973.377	999.409	952.287	1001.76	1002.34
919.021	931.848	896.877	907.078	854.419	928.533	913.036	933.528
966.309	989.374	997.085	899.999	1006.12	952.104	1004.37	1056.21
996.789	1010.04	1006.45	951.475	930.039	1045.05	911.029	915.464
969.442	940.559	900.912	1059.89	920.446	1023.12	889.637	929.797
978.334	988.821	949.77	1043.72	1008.24	1089.91	1052.91	954.202
982.016	978.327	985.996	924.42	894.452	965.624	958.685	956.433
984.407	980.677	1018.04	1078.32	892.158	996.272	1057.1	963.936
905.893	882.915	995.266	934.434	959.289	958.662	800.631	941.122
893.034	911.915	921.054	934.822	856.721	987.233	997.44	934.669
899.916	889.407	951.002	863.603	925.491	1019.44	813.26	881.996
910.181	894.955	874.134	998.452	904.722	898.351	957.667	942.813
913.351	903.913	867.161	929.316	968.221	880.856	1013.77	1000.62
987.88	980.422	948.447	909.459	1015.76	919.07	1061.8	950.384
1014.69	1017.49	1022.96	1109.38	970.815	991.588	992.258	1096.27
991.544	995.259	1016.72	1069.97	1086.14	1045.88	1053.5	984.166
1028.54	1022.29	965.522	1065.06	1026.31	1061.44	1022.28	1019.37
999.003	992.891	988.064	935.065	913.35	957.958	960.794	952.154
931.664	932.586	1016.77	967.212	1001.28	978.987	874.109	982.684
946.511	955.963	977.104	879.685	1035.67	896.25	873.536	1007.61
1058.11	1085.17	1111.21	1032.06	1087.23	958.176	979.015	1050.42
1040.71	1054.05	974.308	1073.26	1005.53	981.474	1047.85	1026.55
964.671	958.676	966.366	889.852	975.215	995.81	856.239	990.124
948.601	968.513	879.909	897.154	856.639	898.108	854.389	987.335
1025.42	1003.48	1019.31	1076.56	992.132	993.151	1102.87	1082
992.135	965.763	1004.98	1007.94	1085.59	988.428	1014.8	907.807
890.561	865.616	956.298	845.965	966.677	854.122	867.632	891.115
935.132	914.966	921.808	1020.42	868.11	909.651	985.086	1003.57
953.329	942.782	1014.32	912.077	1021.61	938.801	850.391	945.353
964.352	952.456	928.31	947.872	914.716	1075.71	972.8	1050.6
1018.46	989.157	947.069	966.939	1049.54	1044.99	1025.65	1058.55
1003.91	1006.3	1079.28	990.519	1016.05	997.004	910.407	1040.19
963.572	939.295	1004.05	1016.25	978.111	916.463	1070.28	940.167
943.582	922.373	979.799	868.981	1022.27	1007.56	840.548	992.598
846.984	854.853	896.228	867.941	759.171	829.05	884.824	774.199
857.688	879.247	782.929	816.966	940.367	831.14	837.581	793.713
952.14	980.593	977.563	1037.41	1002.63	937.554	920.352	879.079
889.007	893.257	896.853	902.258	876.458	903.659	835.555	907.66
858.801	888.612	875.869	807.026	794.345	917.71	813.403	813.299
952.325	955.538	970.914	1021.78	876.51	1067.51	902.812	996.132
926.813	927.74	882.507	982.076	977.242	987.157	871.313	897.41
872.118	861.958	932.71	853.979	827.773	986.786	828.956	918.98
894.38	890.18	868.5	926.229	908.673	816.992	948.056	954.024
896.838	896.347	892.066	926.882	909.029	836.435	836.08	941.771
932.209	906.471	883.472	961.828	978.999	999.028	934.523	900.275
891.994	915.258	856.928	919.28	999.106	997.876	917.328	947.007
931.709	905.587	864.176	856.989	928.324	1012.83	879.175	918.862
959.128	955.299	1006.55	948.833	1013.32	903.308	1049.45	960.986
978.428	998.026	964.886	1068.32	985.706	995.04	885.273	914.214
936.657	930.329	962.616	975.413	1044.7	969.428	935.479	1013.19
914.324	921.133	859.167	1001.96	831.324	1025.49	810.715	907.161
922.56	941.678	905.831	1002.03	1021.91	1032.42	930.015	880.053
882.936	906.11	828.029	930.444	802.055	819.533	853.99	936.134
835.865	861.731	816.373	835.512	752.474	793.15	765.005	756.562
898.356	879.803	900.31	964.809	989.369	920.274	841.812	836.396
866.309	851.824	882.59	940.255	964.955	872.365	881.546	890.919
850.829	874.701	867.703	804.308	886.998	750.179	755.403	859.646
871.216	876.818	927.435	854.794	884.574	812.076	805.608	938.587
894.695	894.925	953.625	916.594	819.286	851.495	969.283	841.866
886.012	892.78	892.042	839.278	929.273	784.977	935.29	819.73
854.434	873.599	859.961	858.241	835.127	891.573	912.059	893.731
790.256	792.169	830.296	743.245	808.772	761.938	751.335	751.263
729.698	711.822	740.892	756.154	837.174	748.376	777.904	764.147
729.136	726.37	803.258	789.716	623.006	667.78	665.901	673.896
797.378	793.053	878.721	835.363	824.176	908.538	752.305	816.175
884.259	912.222	906.034	815.068	805.192	904.211	843.807	908.338
925.354	932.558	968.849	969.096	992.155	962.456	858.015	929.031
863.801	875.525	856.439	902.935	771.731	755.447	813.171	829.132
823.88	837.09	745.358	753.47	786.45	828.158	727.531	795.21
793.413	784.227	803.677	850.811	739.935	756.67	775.947	714.957
826.974	827.993	783.484	753.211	733.248	871.385	903.478	857.481
730.644	734.045	681.805	812.237	680.565	649.142	697.901	765.367
770.296	749.685	852.398	817.598	772.484	663.394	863.877	751.371
859.971	863.694	906.526	796.074	837.586	872.327	897.044	862.344
855.873	867.562	817.592	835.962	746.877	844.851	870.199	853.389
817.449	813.036	755.487	762.353	735.794	864.294	745.034	732.039
955.006	975.183	1044.87	918.068	1047.06	1070.57	952.798	922.04
859.764	873.647	892.604	954.558	810.215	827.326	957.724	833.837
830.387	821.989	830.212	925.175	885.815	808.506	870.12	908.317
828.17	825.423	759.63	893.421	933.44	889.899	909.126	787.342
811.08	804.263	817.663	897.233	827.216	866.408	915.317	772.328
928.59	945.123	942.58	971.394	924.066	1044.93	913.718	902.76
798.308	812.364	771.501	834.229	714.448	788.658	861.236	745.661
889.061	884.877	870.662	898.475	900.164	906.589	910.597	952.029
918.628	930.253	965.998	1017.17	962.597	1016.17	952.609	984.743
822.722	849.434	879.01	873.054	868.354	739.504	726.208	832.804
860.293	877.347	882.411	848.675	803.524	768.023	828.667	921.658
884.982	897.316	855.306	819.303	883.061	968.788	876.459	893
898.432	874.992	933.585	950.297	910.164	862.712	862.952	895.527
1015.6	1008.99	1003.63	1028.07	1002.55	1012.8	914.298	1040.26
1071.98	1077.43	1084.89	1086	1109	1125.89	1050.15	1124.54
1077.93	1075.49	1107.73	1144.51	1173.43	1072.07	1153.72	1132.59
968.579	941.6	1005.7	1038.81	1002.07	930.532	959.003	956.089
965.82	949.541	997.291	1056.25	892.605	860.817	1032.09	999.654
983.267	1003.32	938.851	990.846	926.077	874.551	956.335	947.544
1030.1	1001.04	1112.38	982.546	1004.88	935.502	1042.96	940.308
1044.43	1066.25	1045.75	996.578	1004.98	944.968	1023.08	955.964
922.423	897.107	920.883	950.008	939.524	927.703	975.434	1000.67
1059.22	1069.36	1061.01	1154.67	1166.4	1005.35	1123.4	989.963
1047.1	1047.11	992.562	1134.05	996.156	1020.47	1080.66	1002.91
943.323	926.403	883.083	963.03	960.5	1031.21	1050.22	1010.08
963.142	967.439	999.348	935.154	917.41	1065.77	1069.36	947.627
985.635	962.967	1051.07	946.232	1077.67	1092.56	974.124	1033.15
840.009	850.278	784.6	898.014	755.174	732.661	945.685	799.447
800.605	806.58	795.951	759.882	794.965	904.424	876.703	738.986
818.961	792.32	741.927	819.052	884.774	772.503	716.8	780.122
906.961	880.341	842.523	890.177	978.643	818.595	890.19	862.004
959.905	939.055	995.532	955.683	932.164	1037.76	1060.67	888.359
967.503	938.68	1047.75	1032.7	921.656	1004.1	1035.49	932.547
995.262	991.372	994.117	920.772	967.665	1016.65	951.154	975.476
1004.79	1024.72	1087.77	966.753	1111.87	894.97	944.505	1042
980.195	987.238	984.97	1063.63	965.521	938.866	909.487	938.076
916.234	917.442	969.441	987.622	985.629	1008.53	891.408	1001.37
883.625	905.457	917.222	953.301	787.762	874.691	827.628	877.503
829.4	805.262	813.15	777.396	813.506	772.136	828.941	809.505
889.803	914.286	821.329	864.804	784.191	948.064	869.412	865.722
890.005	866.486	920.002	942.702	863.94	817.772	954.875	821.924
931.838	932.858	927.214	960.06	912.913	951.939	945.826	913.441
957.06	935.649	902.579	983.501	970.219	997.795	987.03	1018.04
928.097	931.659	860.411	1012.22	1012.45	827.518	846.637	1008.78
896.034	866.309	946.639	906.835	893.076	824.179	879.058	910.694
863.625	879.625	813.849	926.254	921.718	787.534	844.343	900.27
828.83	849.752	785.428	893.675	866.414	882.904	770.41	782.901
882.177	907.186	899.616	919.36	950.087	970.434	845.881	962.317
884.386	913.604	912.584	912.212	992.709	884.478	907.852	843.472
888.362	888.67	845.703	861.999	960.877	890.603	888.392	886.148
828.004	814.29	823.922	921.841	763.621	836.868	898.144	830.225
863.92	839.965	904.482	949.949	946.467	835.573	806.252	827.448
910.718	911.189	833.817	947.769	829.877	845.987	880.249	905.961
962.894	968.03	977.664	914.545	938.046	926.571	954.351	874.632
977.493	993.267	990.71	929.686	897.31	1047.98	1030.71	967.677
933.884	908.862	855.538	912.437	1037.62	837.981	969.968	868.127
1024.2	1033.9	1021.09	1058.24	931.118	1052.38	937.383	1109.93
968.214	969.233	945.352	939.236	1028.2	1031.85	880.018	954.49
913.302	893.565	892.366	887.913	973.264	980.505	948.681	894.4
934.782	961.096	928.945	1015.22	894.099	879.455	974.61	947.492
948.859	954.288	934.415	1045.05	928.81	998.692	985.673	874.236
883.132	879.57	909.816	956.495	894.7	848.493	874.834	840.056
917.631	944.146	957.803	926.922	903.325	1020.86	1015.74	829.831
796.183	805.538	756.958	873.768	712.127	802.874	824.354	829.394
916.563	913.679	954.431	964.293	974.797	863.115	811.815	952.517
937.705	958.087	890.868	1029.3	973.309	851.17	831.521	904.057
948.35	950.307	942.779	914.969	1027.44	1016.99	850.045	974.93
905.928	909.161	937.161	992.21	1001.51	1002.27	965.087	919.315
835.236	846.04	788.435	891.237	828.599	845.136	854.92	906.667
955.471	947.503	1007.14	994.097	1026.73	947.501	936.898	869.634
892.296	876.654	823.307	852.701	801.951	942.94	962.091	880.837
900.43	905.165	825.615	967.965	856.349	1010.78	970.81	984.485
874.825	896.838	964.515	872.808	782.249	907.177	862.609	919.654
890.508	884.915	928.452	880.668	857.324	789.876	996.412	893.877
876.178	852.935	957.401	882.02	944.209	945.419	890.354	863.974
873.175	869.806	944.121	841.702	917.229	900.57	969.651	949.1
867.931	855.942	951.533	893.92	972.542	865.765	824.825	835.041
922.046	916.129	859.158	1016.59	1015.69	866.518	998.123	891.43
874.566	894.568	947.668	953.09	785.231	874.482	876.407	858.575
831.059	825.276	841.152	924.48	750.801	894.183	937.178	742.33
817.325	810.735	876.591	830.026	720.112	786.839	780.309	767.093
856.822	848.449	904.441	868.604	881.761	955.011	838.821	800.39
844.396	822.811	915.387	864.404	917.052	884.707	923.215	789.728
799.13	784.738	857.412	872.07	819.894	810.15	795.613	759.469
857.312	832.521	815.182	928.404	826.422	881.298	965.523	897.833
874.263	870.027	820.053	817.38	978.155	900.933	898.745	840.235
918.515	903.952	968.249	884.019	866.381	955.868	876.614	865.967
878.891	866.744	963.385	859.349	982.879	798.613	926.342	823.875
1001.4	996.893	1075.29	1052.95	1012.54	956.169	926.976	1023.52
926.402	903.554	879.496	969.012	914.375	1012.07	862.582	901.228
923.22	922.924	868.991	902.102	1010.88	856.548	849.082	962.642
966.622	979.006	966.255	951.497	967.143	929.469	926.988	949.568
952.47	937.084	1027.11	931.858	1044.63	1021.01	979.828	1030
990.538	1007.64	942.866	994.48	1085.74	1002.63	894.243	1077.16
992.318	966.764	1026.02	1069.11	907.607	964.825	927.398	925.89
956.313	949.946	952.792	1047.97	1008.63	1054.44	989.519	945.649
952.796	922.999	1008.98	974.355	988.397	857.469	894.786	993.231
995.05	978.291	1018.83	1085.09	1053.53	1062.6	921.993	982.325
998.705	968.783	990.739	1068.58	917.444	945.544	946.15	932.209
1007.2	988.551	1005.85	975.97	1112.68	1095.08	954.943	1050.13
956.853	935.402	1036.26	937.593	994.642	924.225	1011.08	1020.91
896.384	882.469	971.533	846.53	979.33	997.697	813.792	960.651
886.073	866.566	909.024	979.856	787.978	861.304	876.49	903.565
903.939	882.258	973.439	897.966	902.041	1005.63	923.78	962.994
881.261	887.194	856.185	957.13	878.615	856.38	956.591	853.753
896.58	920.643	947.821	982.298	914.577	834.794	977.195	930.883
991.999	1018.36	971.837	1053.7	1082.56	1020.42	1039.76	919.327
859.946	843.217	832.952	842.044	915.75	801.746	936.278	830.259
934.869	933.83	992.444	867.344	1019.77	896.853	855.337	982.307
898.361	890.921	907.592	955.778	826.77	843.741	817.886	857.749
925.456	926.883	907.271	952.551	831.725	848.986	873.412	949.224
929.165	915.057	957.811	950.74	878.407	905.562	875.737	1017.85
889.161	863.263	842.144	932.308	825.956	923.523	808.739	901.832
894.137	890.317	938.538	926.82	856.446	961.807	974.113	808.265
883.998	864.429	848.686	937.439	919.378	884.569	902.004	921.319
917.201	888.768	877.682	967.832	912.837	819.193	1014.24	860.777
848.808	876.089	857.609	829.361	785.364	941.679	848.26	779.606
876.085	871.921	933.695	842.33	948.934	851.906	922.914	793.031
912.302	939.996	904.228	874.225	850.902	901.092	815.854	928.569
919.862	935.607	946.473	1007.7	968.986	857.367	819.821	1002.36
843.904	814.345	794.53	844.241	879.436	897.145	938.547	775.318
792.723	803.525	824.496	849.271	732.439	805.778	684.103	750.039
810.15	822.507	780.613	804.2	863.354	878.831	785.729	807.98
963.61	972.317	1051.78	1011.1	1049.9	886.846	956.597	917.73
1160.31	1163.45	1156.84	1200.4	1209.05	1111.39	1112.94	1108.12
1087.97	1071.05	1067.7	1172.72	1068.39	1096.93	1165.64	1086.4
893.177	909.519	912.621	945.978	940.599	873.409	883.53	812.176
899.262	882.944	969.474	876.624	996.411	819.364	833.732	943.806
823.693	815.944	881.794	903.557	919.482	738.788	897.19	827.31
868.461	891.917	904.533	840.678	883.123	785.61	758.956	851.664
836.664	858.047	925.67	922.051	734.439	944.448	914.317	851.645
772.334	766.48	729.826	870.008	675.583	737.616	765.534	838.004
834.614	823.695	910.855	838.145	766.081	733.264	885.266	750.213
762.812	769.33	834.973	836.094	735.563	744.395	776.682	815.461
859.011	883.623	930.47	839.207	874.12	975.406	755.609	816.514
837.108	861.654	805.165	772.098	874.296	783.776	919.134	847.912
816.401	821.897	789.571	915.802	905.498	707.545	802.849	868.23
857.349	847.304	865.092	826.173	918.824	901.459	904.702	795.14
868.621	889.804	946.026	899.028	953.564	820.182	773.208	924.841
859.63	856.174	870.438	945.676	893.52	879.782	956.918	892.463
901.776	926.037	937.305	868.688	819.565	966.367	964.139	898.68
817.37	789.36	756.488	800.509	707.723	746.162	916.51	734.072
814.799	816.744	837.919	873.226	743.066	921.973	786.932	882.639
882.017	895.007	849.563	895.83	911.467	872.059	897.631	884.228
763.72	744.478	703.327	747.499	833.688	665.746	657.985	716.489
872.247	862.439	940.696	856.439	861.049	854.859	868.994	788.17
853.288	834.551	887.05	912.023	921.252	941.79	787.069	934.431
799.227	788.542	743.732	738.214	695.542	700.771	769.427	728.332
839.745	833.976	892.38	774.11	737.451	741.022	809.866	791.308
869.63	872.544	855.783	962.12	843.999	830.603	877.867	848.301
828.827	801.752	802.362	912.333	786.311	820.486	887.655	893.047
775.022	778.186	841.411	761.725	735.363	761.293	860.686	713.958
871.886	858.375	947.469	809.457	812.603	866.535	766.965	876.141
841.526	826.016	807.823	827.713	926.463	775.479	860.736	884.059
859.686	844.275	924.942	903.954	856.889	759.171	753.274	922.857
753.357	732.607	684.619	838.257	652.394	787.902	653.583	720.449
785.442	812.827	813.263	806.544	832.066	858.6	759.26	794.396
788.015	814.155	857.403	814.334	819.609	806.777	827.254	726.905
844.787	863.91	784.637	827.702	944.682	897.136	848.803	813.688
803.165	816.861	879.833	780.585	838.763	745.69	898.685	823.704
856.494	837.043	879.321	779.295	808.447	763.506	956.925	933.463
838.501	830.123	766.162	833.311	899.866	820.133	907.979	861.327
873.183	854.511	799.085	960.51	779.448	835.776	854.138	962.972
883.305	853.377	824.876	863.399	837.031	831.316	790.753	810.245
818.415	807.401	885.526	792.87	781.306	738.661	709.003	735.311
841.053	853.03	850.148	785.709	775.832	857.784	850.302	755.218
876.849	884.364	828.836	908.032	895.815	839.647	901.377	828.528
857.015	859.599	791.184	875.236	870.439	816.91	936.666	805.579
852.844	849.186	819.873	939.177	743.904	894.341	821.191	826.415
790.5	777.745	727.608	748.57	832.501	774.441	866.883	793.335
733.991	734.091	805.505	803.756	689.312	736.732	723.435	810.894
841.359	857.051	908.438	830.471	841.259	754.843	897.715	783.585
841.934	857.679	810.952	900.793	820.666	753.775	914.712	910.698
866.495	871.058	807.205	825.456	894.299	812.247	863.315	896.75
812.478	827.337	856.977	891.529	846.063	865.086	826.673	887.093
815.692	824.424	776.748	816.166	719.863	891.6	759.494	828.542
726.985	704.378	658.753	807.947	755.067	784.196	820.384	810.385
890.847	891.111	871.107	875.517	888.501	790.553	883.681	868.492
938.235	929.071	930.156	983.225	830.791	852.761	970.148	941.78
845.279	820.808	849.669	871.232	736.537	965.22	939.895	789.792
874.45	853.321	917.617	941.771	871.604	955.732	840.987	916.426
846.37	828.26	923.092	796.036	912.433	933.716	814.742	832.528
848.234	858.57	885.762	798.221	893.633	792.599	905.041	849.283
881.569	877.459	936.94	903.149	823.047	999.921	800.816	878.1
816.106	827.77	878.438	839.18	795.245	794.884	828.729	863.359
812.3	797.707	740.299	889.716	857.219	852.784	784.117	822.34
849.633	820.219	915.233	877.265	804.571	937.689	838.425	829.165
815.702	817.639	804.219	826	899.742	800.477	808.356	862.986
844.504	831.268	860.242	819.186	748.483	864.064	774.068	789.896
848.403	875.177	770.562	833.704	875.613	856.099	815.954	802.384
845.894	870.28	899.407	914.774	867.158	796.321	919.024	887.193
837.411	830.972	839.953	851.439	901.31	917.497	730.294	809.17
834.803	806.295	811.216	856.068	856.696	828.159	867.924	829.587
877.553	887.839	886.676	931.874	953.967	856.882	983.696	861.944
869.476	889.706	924.851	907.959	794.351	940.764	818.605	875.703
853.693	881.983	887.347	952.007	953.256	826.13	890.825	932.256
824.828	798.244	883.304	868.677	860.894	729.872	736.793	908.856
878.411	875.43	958.149	905.517	961.373	823.968	938.737	905.479
748.394	753.342	771.117	804.684	664.259	767.105	639.977	800.012
848.027	859.225	842.882	871.198	904.682	760.727	872.808	766.866
890.233	903.399	936.014	953.892	888.802	909.777	840.964	922.329
792.097	801.1	755.321	878.291	732.458	712.786	771.893	739.327
817.642	831.257	805.674	876.466	819.841	879.875	924.111	797.121
892.309	884.74	945.458	860.808	814.28	923.842	972.386	955.797
868.886	873.781	910.368	959.448	777.385	929.746	964.584	830.379
895.763	872.73	929.079	971.175	896.045	823.777	852.323	900.947
880.685	854.144	863.101	906.748	984.106	813.246	858.454	858.867
915.949	944.735	866.428	863.206	835.039	1020.65	929.515	996.783
903.513	890.602	898.771	957.822	1006.51	854.851	820.12	877.56
814.988	820.687	873.3	840.483	880.804	905.281	761.712	764.67
886.831	914.56	832.459	942.939	992.102	919.533	964.872	846.596
1017.76	998.905	941.276	949.115	1109.33	924.069	946.999	1055.37
915.222	896.805	972.69	909.643	921.629	999.098	1013.37	905.703
950.911	941.409	930.855	1031.1	1054.68	1009.12	1034.28	992.586
838.896	864.869	796.49	916.6	787.041	861.299	883.223	764.101
963.503	956.943	1021.39	1052.68	965.334	856.322	946.635	1024.96
941.005	927.398	878.754	921.402	938.02	1015.44	967.902	902.411
903.292	882.409	866.341	840.126	902.57	1013.64	1001.53	814.468
941.966	935.792	998.858	951.295	902.899	1010.63	929.733	988.225
889.761	882.244	861.567	826.712	932.581	856.848	997.954	858.681
952.399	930.266	991.748	1028.95	903.294	1012.32	1026.79	862.802
927.599	923.701	963.02	866.867	919.725	1045.78	924.996	866.77
939.708	915.199	907.537	974.878	981.633	874.533	1031.27	1009.17
911.024	917.902	864.162	891.615	845.279	843.877	844.899	940.9
944.458	915.117	910.277	921.291	952.956	938.117	941.58	893.352
938.137	942.533	885.227	1011.78	912.769	834.846	960.405	956.703
942.08	959.464	906.41	964.51	1007.21	906.339	954.723	985.259
993.239	977.361	932.882	999.757	918.851	958.446	1075.29	1075.21
993.601	990.482	1006.75	1028.13	1030.11	1015.06	1046.89	965.082
977.633	981.795	1009.84	943.548	937.36	961.412	939.165	1031.18
933.713	907.397	928.744	872.472	897.596	977.112	833.29	878.313
903.512	903.29	906.668	888.381	902.677	892.144	871.482	919.208
838.175	846.714	920.066	851.489	863.115	945.394	895.335	909.337
855.318	838.594	808.939	802.862	810.303	857.281	958.009	932.031
862.773	882.996	925.086	805.232	763.155	923.813	922.431	882.339
838.995	867.26	809.824	914.365	905.166	766.021	791.855	859.29
879.801	900.583	909.122	847.892	813.728	838.746	849.569	936.011
854.386	854.746	856.097	833.751	840.741	912.334	906.187	935.149
823.538	810.271	753.953	794.325	797.986	885.608	763.055	875.986
928.591	943.388	930.743	976.576	937.373	1040.1	1017.97	997.898
824.47	808.686	852.95	748.898	801.306	728.695	718.14	797.075
879.096	906.537	864.572	800.07	863.993	960.243	940.851	951.574
828.848	836.064	793.387	763.63	754.085	859.014	857.014	862.284
887.333	893.349	910.66	859.787	825.76	863.492	882.061	950.853
881.417	861.774	872.294	956.187	777.39	961.87	771.632	910.567
844.195	819.616	826.116	780.238	851.342	799.472	750.368	870.031
876.033	861.349	804.547	959.843	923.643	787.372	866.917	861.515
802.127	823.641	807.945	748.121	692.819	827.267	822.411	825.891
809.166	833.83	834.629	850.614	781.956	871.794	790.962	737.428
888.389	900.367	969.327	846.692	827.626	835.741	932.915	825.789
908.711	922.222	955.613	887.044	1002.76	888.998	951.524	892.316
912.433	896.226	982.93	923.204	882.64	932.91	938.282	860.889
941.273	945.836	937.838	861.977	1025.44	1055.09	921.26	981.15
942.909	961.547	961.055	871.075	855.654	1046.14	912.314	891.686
825.638	819.869	851.456	904.555	720.803	898.872	718.489	741.618
792.705	822.011	753.402	725.244	688.694	729.391	895.046	762.314
778.449	753.849	720.578	805.479	703.661	794.208	699.331	741.521
815.964	805.221	779.061	797.284	847.597	758.267	754.336	762.405
843.406	844.09	802.899	927.936	906.432	890.629	802.436	795.559
874.553	848.189	837.083	914.058	843.43	962.889	960.353	873.067
773.607	787.148	728.469	742.824	763.141	779.513	688.525	803.289
825.731	829.124	879.875	816.579	800.428	826.092	750.951	780.553
827.75	829.512	826.8	775.997	915.114	741.998	729.297	763.116
782.919	802.718	716.487	837.694	880.133	864.835	850.365	790.786
811.526	833.052	741.123	738.027	750.16	857.217	881.969	739.591
812.519	829.861	842.753	908.878	874.192	719.848	779.07	766.403
836.767	825.837	776.981	847.769	826.464	774.957	946.13	759.645
824.587	821.72	829.317	864.335	829.343	882.449	775.79	845.243
864.352	879.486	889.55	881.63	963.117	793.785	860.877	788.565
716.659	693.251	675.245	715.705	644.093	675.612	778.97	720.859
789.219	765.803	872.802	780.965	830.517	881.381	714.577	788.295
760.033	746.226	807.533	720.985	729.227	830.708	841.695	696.843
771.213	772.691	757.236	749.651	678.459	774.238	829.497	736.837
901.448	929.807	871.424	937.33	856.634	808.096	900.137	843.9
859.486	872.11	932.185	910.041	915.11	858.633	881.564	938.68
822.821	811.532	808.44	747.532	885.478	853.556	726.746	882.757
802.514	790.001	724.567	786.046	849.425	805.951	739.976	827.784
944.853	965.874	887.569	931.701	856.572	1024.89	871.752	977.591
897.254	921.953	924.772	838.544	880.327	798.593	797.862	922.219
923.68	932.037	937.45	874.762	1014.86	883.31	932.743	850.615
822.636	807.958	785.608	821.744	805.801	714.515	921.444	756.875
795.514	770.833	782.99	754.132	711.978	875.846	749.62	763.074
783.238	803.533	732.886	768.161	733.373	884.801	778.5	734.172
861.466	866.549	911.1	905.041	897.592	969.271	806.854	927.694
844.023	870.909	898.839	902.815	917.711	806.45	804.462	793.375
844.135	817.796	845.456	825.271	814.847	914.81	869.06	795.794
917.812	922.89	852.367	841.07	1015.08	955.589	969.822	929.791
855.933	843.039	881.022	804.751	780.353	895.36	964.036	887.386
810.245	829.909	895.408	782.242	879.799	731.426	704.608	723.517
917.992	899.451	923.178	913.459	961.883	1015.46	1007.51	999.873
900.408	896.96	901.296	876.076	932.077	979.05	951.929	957.786
825.73	819.335	915.601	827.821	841.34	770.488	752.877	762.161
814.642	834.236	856.545	794.747	704.917	738.315	911.985	755.704
880.338	890.95	880.202	826.141	957.125	953.832	822.733	868.732
906.959	889.415	830.191	876.625	962.706	1005.11	1002.88	830.459
873.455	862.542	881.052	887.232	787.317	918.468	838.348	945.311
886.66	864.689	925.199	951.411	972.639	856.813	830.962	837.58
975.484	985.772	908.189	1073.42	944.042	1065.73	1001.57	1007.55
798.606	802.865	732.536	840.852	721.736	819.735	892.098	857.961
770.104	750.29	796.11	725.597	833.988	709.67	800.216	819.679
907.46	886.319	897.68	852.324	914.852	854.364	1012.88	965.888
946.869	945.434	938.049	969.867	904.388	845.829	1013.34	978.087
834.042	858.528	845.867	772.667	815.236	808.313	830.201	854.725
750.12	753.251	682.839	819.487	801.222	791.433	769.173	781.163
911.357	883.333	928.325	978.7	884.717	969.894	979.495	878.927
974.658	947.889	1035.91	1034.47	937.684	883.259	949.319	963.251
868.494	886.798	838.863	926.417	794.762	796.922	903.463	839.838
973.188	970.271	1002.68	1028.99	945.972	1060.83	997.394	901.29
951.158	944.117	894.591	916.661	970.814	1048.05	961.498	882.359
997.54	1014.92	1061.11	1063.68	963.137	1092.83	932.1	1009.73
955.043	946.9	1015.15	951.778	905.005	907.351	961.771	955.375
788.2	790.141	836.154	864.665	733.35	819.214	805.783	771.108
865.718	878.418	941.576	811.749	944.192	943.358	807.033	787.083
857.34	879.629	854.078	948.589	864.54	920.056	967.041	781.086
799.442	789.164	839.448	746.965	833.413	739.316	758.717	733.13
821.402	830.409	856.383	748.588	769.452	822.087	755.986	880.274
956.536	985.026	945.737	946.223	1043.56	1061.21	904.171	879.612
937.428	911.986	1012.06	909.443	1040.25	967.205	1007.01	883.199
986.049	991.271	1052.49	967.231	972.303	957.738	1069.04	977.133
980.222	975.055	940.141	1018.79	1063.23	1093.39	1010.92	1068.15
965.592	954.14	981.576	952.522	1043.88	924.945	1056.04	995.641
1005.86	991.687	1010.92	1060.81	932.188	947.954	1020.12	997.138
936.588	952.114	1017.67	989.525	830.656	934.162	952.307	857.982
971.368	1001.08	894.143	951.217	949.625	1022.2	1023.44	994.845
913.916	895.11	886.551	972.122	879.369	824.585	829.049	857.29
935.935	952.803	1020.23	904.295	991.208	833.149	902.897	856.923
977.791	959.539	1042.02	932.656	895.941	987.166	974.832	1026.34
917.912	947.454	854.794	845.037	1019.19	1010.78	832.918	866.017
946.56	964.696	873.619	937.329	881.294	860.821	998.289	978.541
973.328	968.781	1047.88	1026.91	977.315	1038.21	983.094	1022.56
955.249	968.981	969.398	1006.48	998.906	1039.82	873.71	1001.83
900.591	900.493	963.79	907.994	960.509	811.235	803.555	974.62
825.593	844.132	798.887	769.141	861.706	789.39	738.654	897.899
802.816	794.207	811.221	846.517	757.288	731.285	707.959	818.291
845.701	820.096	798.911	813.364	947.812	930.612	814.953	836.339
895.99	901.45	818.221	881.773	865.837	897.465	883.545	957.249
824.973	849.584	905.886	919.067	754.831	875.99	787.751	902.457
893.93	875.556	904.705	814.539	914.308	900.301	816.795	968.16
942.804	938.746	879.879	938.656	940.202	900.375	1025.15	923.209
846.156	861.105	842.893	903.869	790.322	880.67	862.538	907.125
825.871	798.222	873.125	805.698	923.273	862.025	934.74	808.41
809.882	836.662	820.337	731.607	806.765	876.629	758.569	723.192
750.932	766.753	828.771	829.967	841.754	788.069	691.439	735.832
814.977	818.506	802.113	896.518	734.056	864.881	816.201	828.137
847.747	828.777	794.974	782.267	805.702	775.265	835.849	791.904
869.077	868.954	932.981	923.681	850.609	980.746	887.866	914.721
867.599	868.67	815.437	790.884	846.782	909.809	942.057	852.374
854.933	884.587	920.123	789.48	957.444	799.101	832.397	852.683
873.739	895.03	937.076	843.634	804.594	812.848	939.819	895.911
762.003	789.748	764.363	803.914	818.455	877.355	714.953	817.364
810.533	821.27	862.105	788.13	908.966	868.951	731.519	748.45
795.901	790.111	859.624	723.364	811.014	794.405	847.826	885.393
759.117	785.216	747.072	799.437	666.541	799.344	662.498	739.411
727.774	726.543	742.962	750.925	631.316	669.149	771.725	735.617
757.752	741.66	765.688	709.851	786.325	868.36	779.771	771.653
862.696	856.474	832.374	877.823	796.73	811.773	760.087	845.785
811.816	824.121	888.489	902.738	867.262	930.488	906.843	769.931
815.247	818.76	803.757	906.494	777.477	899.197	919.737	838.111
884.23	899.628	958.823	821.348	875.366	908.703	886.576	922.791
788.274	818.003	790.484	847.092	779.39	856.776	709.839	755.185
836.486	864.232	826.039	833.279	800.047	790.782	762.358	771.253
860.396	862.5	899.237	849.982	902.908	807.384	775.572	824.281
791.483	819.315	854.308	876.937	819.456	698.97	781.061	769.476
842.498	819.436	794.938	858.017	758.113	877.914	850.263	879.204
724.504	697.59	791.798	683.844	627.047	765.288	794.918	652.527
854.426	842.687	879.275	825.855	839.383	809.317	929.988	837.129
860.102	864.914	855.285	830.489	955.186	841.119	816.668	898.451
882.954	884.811	914.127	820.899	796.444	912.464	963.83	918.288
878.988	903.061	819.122	866.783	773.731	789.325	880.363	794.063
765.224	767.657	806.268	816.73	805.18	740.811	781.314	688.344
857.123	853.042	794.623	851.507	908.72	829.023	776.574	873.184
811.008	813.569	827.434	774.295	754.38	793.444	905.056	770.216
855.09	867.835	900.436	875.074	939.059	852.799	746.644	785.201
870.985	841.985	947.209	802.162	891.601	793.291	805.03	811.704
869.783	887.838	939.317	808.962	889.243	842.781	798.023	892.809
840.22	818.77	823.163	827.805	821.357	758.075	944.428	798.021
903.26	901.969	943.797	994.53	810.498	891.357	928.509	846.499
877.237	862.647	861.969	813.067	927.268	805.585	874.001	857.52
889.686	881.832	885.355	972.6	967.601	853.514	899.968	934.686
915.307	925.013	874.746	925.731	880.929	864.018	958.864	992.303
973.897	954.074	993.16	939.721	1056.12	923.338	892.066	1052.11
913.317	900.044	835.737	886.97	984.195	924.181	882.305	905.931
948.7	930.593	938.153	977.684	880.942	1007.72	901.307	916.115
979.448	961.152	964.621	925.35	1014.89	893.282	1064.46	909.373
988.766	978.377	933.187	930.344	897.465	1050.24	914.295	907.837
1006.66	1029.48	1052.43	947.586	1038	1032.96	987.078	1074.89
972.573	970.84	947.788	898.592	986.305	921.48	1016.87	980.525
933.007	927.245	918.107	863.762	1023.46	839.415	909.034	950.461
1003	983.752	1091.14	1062.4	1074.87	1035.09	1076.24	1084.74
960.869	989.005	986.779	1011.42	929.516	867.639	1039.74	936.44
930.701	925.148	919.377	1012.44	988.869	850.397	974.193	858.869
954.709	975.379	914.202	909.49	1006.24	1028.97	913.776	1008.5
964.321	971.24	1048.48	940.107	871.989	965.621	1041.25	914.53
976.311	968.907	920.929	937.837	978.196	878.967	1058.14	895.108
994.262	1016.89	982.435	916.564	951.319	1037.62	939.241	1046.9
986.14	1003.23	996.589	925.689	1007.63	888.529	1082.9	1023.66
947.008	944.905	884.169	983.535	948.216	1020.57	841.319	962.552
970.14	988.978	988.872	954.956	897.325	1003.09	890.405	955.555
1020.84	1044.75	958.602	1095.34	1088.95	1007.78	947.097	1063.43
1005.87	1001.62	1027.17	1012.44	1039.4	928.797	896.325	1056.01
965.931	955.99	967.209	914.086	973.973	998.405	966.129	908.106
889.593	895.392	948.362	867.786	975.483	970.93	971.906	894.11
905.9	930.019	923.429	932.569	807.916	821.144	858.637	846.444
983.472	995.596	939.278	1065.26	937.49	1046.12	933.517	895.108
956.124	948.772	949.403	1011.31	972.063	895.462	950.964	1034.86
905.897	919.995	899.472	955.523	906.197	954.837	817.287	843.413
960.209	987.455	1028.32	904.275	1010.57	998.882	1000.37	1045.74
940.177	942.746	987.166	999.821	934.023	876.18	1024.43	939.981
896.807	899.214	884.236	923.984	991.039	911.041	989.382	976.346
949.277	937.943	897.575	1047.52	1049.56	945.842	1051.22	999.793
967.378	941.652	979.49	890.19	1004.89	998.455	1047.43	998.134
965.24	946.159	888.683	1035.22	968.061	898.828	1052.66	931.791
926.299	901.879	866.757	871.75	992.704	995.385	923.991	899.63
998.888	996.697	1026.69	1089.12	937.907	960.824	939.712	969.199
1038.62	1009.18	1041.04	1020.33	1123.25	946.093	1010.99	1021.98
927.282	952.184	1016.4	956.118	975.288	957.813	857.939	867.225
873.214	881.778	905.238	805.341	944.87	822.66	836.573	815.364
871.005	841.091	956.301	934.145	785.451	924.742	875.975	846.84
842.186	814.01	911.906	811.983	855.997	948.068	905.765	839.008
872.06	854.568	911.838	798.095	954.398	928.739	894.756	894.025
891.238	888.536	825.409	958.63	961.019	905.923	795.661	957.53
817.523	795.159	812.625	876.957	722.728	914.283	856.559	762.917
946.768	917.287	866.857	890.411	957.053	1007.27	848.384	1009.47
862.842	876.467	898.208	804.835	970.027	864.781	809.335	892.126
848.244	839.491	899.966	829.378	911.829	871.215	955.858	871.92
872.928	889.755	947.947	863.034	814.931	969.195	940.645	858.962
846.934	843.134	827.157	815.005	822.759	747.218	791.773	929.549
855.34	851.533	867.791	781.791	773.474	774.697	835.065	858.318
783.626	756.579	814.664	772.376	696.664	698.652	712.967	835.014
818.063	791.041	768.244	838.863	781.029	817.316	864.123	756.978
949.69	925.156	1037.1	922.245	1003.64	1034.38	1030.19	1018.94
835.996	841.638	756.461	759.885	816.691	894.059	802.211	893.118
853.013	837.478	806.293	823.066	931.578	886.493	808.116	832.342
872.78	893.262	872.383	905.294	892.772	992.707	811.389	933.155
833.269	854.702	847.94	796.162	872.468	922.487	924.54	897.384
953.02	980.837	916.218	906.248	960.743	857.241	921.872	903.889
933.978	933.312	1023.12	993.717	844.286	864.714	932.011	956.585
828.831	812.05	824.761	900.411	804.87	892.021	768.432	915.347
877.498	861.07	806.897	915.602	865.881	768.881	920.832	859.326
834.114	836.321	872.506	794.166	737.029	896.259	902.2	864.541
879.293	895.019	839.695	903.902	927.016	932.477	891.678	929.157
786.746	777.6	757.693	879.233	742.416	748.152	733.594	799.674
860.258	857.932	823.786	838.53	969.362	973.912	800.835	853.998
808.562	816.922	743.377	752.034	717.169	835.778	756.19	871.845
785.721	810.761	802.183	838.962	679.067	778.904	811.997	759.807
764.485	744.179	729.728	851.621	698.414	839.832	674.113	753.632
792.867	805.805	718.311	778.985	860.443	781.674	751.899	785.265
842.726	847.391	871.541	784.582	836.167	782.994	793.404	846.917
817.524	813.522	839.677	766.096	776.277	789.216	811.656	835.602
838.916	861.97	791.397	915.062	791.801	865.909	743.353	893.75
794.454	788.037	831.399	802.058	900.11	829.635	856.333	709.289
863.37	844.108	836.152	819.447	920.195	805.862	815.485	846.125
821.228	829.228	813.732	786.775	739.924	715.462	916.989	787.762
842.962	850.403	827.82	889.532	870.948	887.299	934.452	859.329
878.337	868.014	904.533	936.385	868.973	899.145	894.919	845.254
856.327	874.505	909.7	863.709	895.113	765.175	962.077	819.167
831.546	861.515	852.632	917.846	877.127	941.393	779.029	803.994
812.708	841.567	843.476	844.625	740.905	891.605	785.698	845.277
887.667	865.289	907.87	848.078	888.686	790.706	949.78	911.733
908.362	892.297	855.418	976.175	915.376	1018.92	1012.5	842.09
843.629	815.047	770.792	794.173	851.584	892.46	878.965	882.967
890.452	896.898	833.746	976.21	871.917	834.562	800.646	902.674
842.199	818.848	810.252	901.834	854.508	849.974	903.93	930.023
757.125	751.572	805.802	842.743	795.76	865.828	765.437	812.351
787.735	810.78	778.289	748.271	790.274	900.966	840.806	844.588
812.382	815.27	757.142	811.089	826.664	879.956	919.588	798.412
807.994	800.134	852.777	845.809	718.721	709.459	737.605	884.436
889.291	871.792	923.106	988.993	882.718	899.111	802.968	846.956
918.081	914.538	946.111	847.313	845.045	940.74	928.462	998.102
889.441	916.813	901.725	861.128	938.071	949.217	824.602	971.865
903.38	880.821	866.231	852.137	1009.45	984.063	922.262	866.627
914.663	912.909	847.226	1000.35	1006.83	954.605	996.363	998.02
932.646	954.06	918.467	872.636	912.041	913.996	964.555	1004.89
893.284	865.888	975.579	826.339	947.511	869.91	900.681	840.037
978.918	990.415	903.027	1014.96	965.489	881.927	917.378	1025.81
953.005	981.744	973.534	956.749	1029.66	935.207	909.092	939.78
885.932	872.928	956.276	878.184	873.921	823.535	856.722	847.711
946.351	924.378	965.275	1012.21	993.913	1021.39	1018.64	857.174
952.412	963.528	994.185	883.4	986.926	883.336	1024.05	956.873
984.954	1009.52	1026.77	916.952	889.76	962.67	1001.11	1051.94
1004.68	1011.33	989.132	1095.69	1029.66	955.385	896.721	954.58
939.433	963.432	885.658	963.335	881.388	833.956	924.417	920.153
1020	1001.61	966.778	1118.6	1027.22	1044.17	1052.94	1042.12
935.883	951.148	934.518	889.82	866.073	879.336	837.384	856.289
1033.78	1024.56	959.735	1125	1140.27	1075.86	1080.9	978.082
923.868	918.985	967.372	960.069	966.138	822.469	940.081	864.208
1003.46	982.802	1051.28	998.857	957.357	930.742	915.022	995.279
974.802	993.942	971.403	915.983	1012.31	987.15	988.91	903.338
936.971	944.466	905.738	906.108	953.262	967.314	860.87	960.077
919.879	934.193	864.075	849.783	989.751	934.872	909.894	999.569
959.068	977.375	962.998	883.127	904.168	865.18	1008.8	1027.22
922.549	896.583	904.618	952.349	863.962	834.886	888.353	907.15
938.129	965.176	990.878	1026.48	887.426	1010.59	893.579	1025.57
1027.59	1027.44	971.291	1077.11	964.736	985.356	925.961	973.556
846.999	862.308	893.889	775.589	950.77	781.731	856.123	780.752
886.814	901.358	912.316	961.924	984.49	819.403	824.869	901.461
888.663	908.53	962.981	817.716	974.943	820.975	992.203	810.441
911.081	890.471	953.12	977.421	808.534	981.417	811.503	993.159
970.796	968.234	910.78	946.22	926.817	981.081	974.218	976.403
862.469	869.555	930.484	940.308	827.896	929.27	753.235	862.189
830.407	856.338	761.62	844.327	767.521	817.836	890.111	820.212
894.74	914.845	814.969	900.87	1001.25	969.638	818.905	968.795
759.753	783.478	731.886	761.079	717.133	865.192	851.303	691.5
769.432	774.383	756.806	750.554	814.199	771.667	741.693	784.433
765.312	770.277	733.918	756.358	754.818	739.141	763.127	728.452
811.26	832.555	841.599	801.394	908.274	797.837	899.078	858.943
883.319	855.411	847.558	909.918	856.726	862.902	828.618	793.344
951.997	975.122	1039.62	888.793	1037.79	994.496	972.744	1038.38
789.151	783.615	823.546	779.841	732.891	901.822	858.966	783.41
947.583	919.766	981.015	1028.8	858.762	1010.27	862.532	873.588
960.094	974.863	1014.28	970.198	897.063	986.529	967.946	1006.02
946.907	926.197	878.706	1031.28	938.722	1061.89	1017.46	955.752
928.147	906.781	889.499	877.02	996.437	945.679	959.309	997.583
829.737	836.095	836.416	802.523	860.712	893.515	846.651	787.793
955.609	940.878	1022.78	1026.17	968.49	907.603	994.76	1031.11
904.615	894.064	994.171	966.169	944.152	990.198	1007.21	862.819
870.484	864.592	894.156	956.544	832.318	900.75	772.481	956.889
814.298	808.68	738.238	772.429	804.177	818.865	906.781	739.409
848.861	842.032	922.819	832.972	885.251	839.931	804.485	776.382
911.542	918.13	965.396	956.141	872.805	844.932	931.074	939.475
851.175	831.188	857.629	938.786	822.339	941.875	784.212	918.268
784.178	765.463	832.463	782.06	826.914	695.566	808.844	735.955
893.987	869.665	917.858	923.764	869.71	959.033	923.984	904.57
869.194	858.585	860.96	912.994	853.28	760.281	818.409	958.375
815.652	831.828	777.571	878.722	754.463	723.408	805.562	769.905
817.331	801.378	772.403	893.311	872.878	736.947	876.16	777.772
868.321	882.743	843.319	868.43	928.802	974.073	937.127	829.559
874.112	885.681	854.773	923.601	859.983	941.071	792.425	792.375
835.233	854.678	824.593	894.812	740.952	850.976	820.326	886.366
833.01	852.688	840.458	837.355	869.196	906.688	932.695	762.159
764.389	751.991	838.884	796.197	749.265	784.227	754.464	824.958
807.565	796.127	747.445	851.282	901.789	905.043	716.143	856.673
886.166	887.548	836.773	836.035	940.384	970.187	913.288	912.699
892.125	881.643	891.875	860.732	861.294	973.882	962.82	940.53
909.003	928.914	882.068	919.755	881.825	844.724	941.817	838.896
757.61	776.227	836.043	714.69	681.356	796.366	679.686	713.253
819.636	823.056	888.855	821.082	855.75	726.542	788.138	777.164
754.025	739.802	842.224	818.789	683.373	850.088	749.145	761.322
833.361	844.195	786.406	874.46	917.533	883.688	846.939	811.474
815.41	799.429	874.709	783.032	708.085	751.691	745.457	741.42
782.605	779.991	807.021	705.755	685.275	817.559	842.95	818.951
850.913	843.987	810.901	883.316	910.258	745.269	866.226	828.14
810.051	812.367	864.71	851.19	710.232	886.018	918.874	829.581
879.666	909.168	873.349	871.83	962.457	773.508	987.771	848.398
818.836	834.149	760.881	898.31	877.972	903.443	915.434	826.42
929.402	958.229	946.344	936.225	840.884	856.254	844.461	977.771
870.732	854.819	812.465	877.237	858.755	924.623	854.265	855.134
892.467	894.181	849.515	976.097	910.21	867.998	829.04	851.433
880.331	853.417	879.849	856.869	903.847	901.294	966.318	828.723
926.984	942.397	930.24	897.094	862.438	1036.68	935.074	920.929
922.303	928.422	875.19	997.315	846.082	955.965	835.147	943.456
894.9	916.33	835.322	967.327	896.2	799.335	840.493	896.778
932.084	961.381	966.933	1000.13	928.515	869.418	1017.9	892.503
755.701	781.47	844.029	781.518	672.749	662.257	702.557	731.686
855.595	850.166	887.317	952.757	811.576	749.805	932.467	913.61
855.49	825.51	813.98	820.596	775.434	869.44	796.514	937.458
930.88	933.332	991.638	985.813	832.429	1028.17	979.574	858.82
858.605	841.069	841.96	834.122	833.156	938.314	782.39	846.215
859.202	842.359	897.771	783.01	911.913	849.677	765.201	933.804
856.53	846.079	886.172	825.907	890.823	768.721	873.458	920.742
875.235	850.991	799.541	973.695	976.035	858.801	841.126	923.41
830.197	845.049	800.812	818.381	831.355	808.563	925.954	749.259
846.779	861.69	920.735	945.349	876.676	884.886	745.798	921.457
863.923	866.521	895.822	831.046	830.047	883.48	949.52	829.772
897.885	888.173	869.222	934.937	842.029	832.603	860.926	841.473
854.042	873.982	872.785	903.098	953.31	886.017	961.044	881.995
911.877	915.032	894.888	960.981	838.264	876.189	857.115	966.574
918.733	946.186	867.476	971.287	924.781	1009.6	816.46	956.689
942.183	965.753	869.224	882.029	1051.51	1006.3	1023.39	1007.62
964.967	956.357	1051.97	909.317	1055.02	1027.94	988.065	907.54
906.337	909.121	925.769	931.747	939.737	920.679	902.009	825.435
1009.42	1000.22	1034.5	1022.02	928.34	1023.42	986.026	1050.06
948.943	956.311	916.547	983.269	998.306	856.957	1050.2	999.248
1065.59	1083.39	1138.97	1150.06	1094.92	1035.01	962.711	1023.68
1027.24	1041.99	1022.04	1011.74	1092.7	1076.78	1000.36	1043.71
974.867	952.399	936.125	971.923	1029.47	928.045	1019.01	917.55
974.538	993.882	901.931	1037.91	872.065	897.517	910.718	1003.14
879.401	850.91	820.124	852.792	880.015	911.104	886.805	866.644
974.075	968.941	978.63	1001.52	946.769	990.052	943.269	1059.14
967.611	981.496	1006.77	1037.71	1054.12	880.237	1014.51	953.566
1036.31	1053.19	1011.23	972.022	966.536	1084.85	927.835	986.749
[truncated: 1,486 more rows]
