# Supplementary material for: Method for predicting dynamic current-carrying capacity of transmission lines by integrating improved VMD and time-varying ensemble model
Source: PLoS One. 2026 Feb 17;21(2):e0342293. doi: 10.1371/journal.pone.0342293 (PMC12912545; doi:10.1371/journal.pone.0342293)
Supplement: S4 File — This file contains the full set of prediction results and indicator statistics of the ablation models and the proposed model. (ZIP) [file pone.0342293.s004.zip]

Archive with 2 entries (2 files):
- S4_File/Evaluation Metrics Results.xlsx
- S4_File/Prediction results.xlsx
