# Supplementary material for: Method for predicting dynamic current-carrying capacity of transmission lines by integrating improved VMD and time-varying ensemble model
Source: PLoS One. 2026 Feb 17;21(2):e0342293. doi: 10.1371/journal.pone.0342293 (PMC12912545; doi:10.1371/journal.pone.0342293)
Supplement: S4 File — This file contains the full set of prediction results and indicator statistics of the ablation models and the proposed model. (ZIP) [file pone.0342293.s004.zip › S4_File/Evaluation Metrics Results.xlsx]

## Sheet: Sheet1
	The Model in This Paper	VMD - Time Varying Ensemble Model	Time Varying Ensemble Model	EN Model	Improved VMD - Time Invariant Ensemble Model
R2（%）	95.91	89.64	81.9	67.96	92.42
RMSE	17.2275	29.0419	36.9609	60.5068	26.0948
MAE	15.0023	25.24	31.8381	52.6012	22.6605
MAPE（%）	1.62	2.72	3.42	5.68	2.47
