# Supplementary material for: Method for predicting dynamic current-carrying capacity of transmission lines by integrating improved VMD and time-varying ensemble model
Source: PLoS One. 2026 Feb 17;21(2):e0342293. doi: 10.1371/journal.pone.0342293 (PMC12912545; doi:10.1371/journal.pone.0342293)
Supplement: S4 File — This file contains the full set of prediction results and indicator statistics of the ablation models and the proposed model. (ZIP) [file pone.0342293.s004.zip › S4_File/Prediction results.xlsx]

## Sheet: Sheet1
True Value	The Model in This Paper	VMD - Time Varying Ensemble Model	Time Varying Ensemble Model	LSTM	TCN	Elman	Improved VMD - Time Invariant Ensemble Model
1000.48	1019.36	1026.39	1057.53	1018.57	1050.2	904.562	1017.7
1029.43	1053.78	1012.75	1075.32	1112.54	1020.89	1074.07	990.963
1039.3	1016.91	1075.66	996.676	1002.87	997.984	1020.52	1026.45
1061.14	1085.94	1079.05	1065.51	1129.74	1093.95	1164.37	1093.41
1114.25	1122.19	1123.26	1159.73	1026.36	1181.86	1143.63	1109.72
1069.72	1045.57	1062.95	1107.92	1090.2	1092.38	1053.65	1034.16
1079.12	1065.83	1128.27	1128.65	1141.9	1125.93	1055.97	1080.58
1096.65	1099.47	1083.8	1073.56	1128.05	1146.86	1001.28	1089.57
1062.53	1089.98	1016	1002.36	1086.49	1097.56	1000.69	1087.89
1018.68	1046.57	1060.92	999.449	1062.53	1036.94	1002.79	1056.06
954.589	934.046	932.464	1002.02	994.532	897.544	903.358	970.558
1047.46	1075.7	1071.89	1072.81	1105.66	970.477	974.156	1055.71
1079.83	1107.26	1072.01	1069.9	1017.52	1103.23	1067.6	1079.99
1036.4	1035.52	997.181	996.105	1058.85	1029.23	1152.94	1068.92
1032.69	1050.7	1064.27	1076.77	1072.35	1117.91	1047.25	1020.77
1057.67	1036.18	1052.84	1027.93	1000.43	998.597	1057.97	1065.61
1072.47	1067.77	1025.84	1051.62	1010.3	1091.94	1031.08	1032.78
1007.98	1032.93	1028.25	1013.37	970.624	972.099	1029.79	1029.39
1017.16	1034.7	980.85	986.916	947.764	968.851	980.573	1007.75
1042.85	1070.42	1025.06	1066.34	992.579	1129.81	950.61	1017.36
1058.94	1068.28	1048.01	1026.2	1079.89	1001.17	1053.83	1028.57
972.806	944.948	1002.69	1033.37	899.936	1037.19	1015.82	981.463
1046.32	1067.26	1054.42	1019.08	983.093	1027.49	1092.14	1013.7
1040.2	1066.24	1001.64	994.793	1037.37	979.349	1057.22	996.092
1066.14	1076.87	1081.35	1049.37	995.676	1050.26	1044.96	1095.4
1021.36	1036.83	1039.07	1012.66	1056.67	1096.92	924.053	993.189
1001.86	1016.45	957.453	1017.05	933.034	986.703	1024.42	964.008
965.97	959.504	1009.63	978.703	1060.88	1053.74	922.391	929.157
1013.53	1022.86	1041.96	994.582	935.847	1069.05	968.963	1036.44
996.525	976.797	1000.26	1000.62	960.666	1032.43	1004.03	1034.75
1006.14	1018.5	1011.43	955.393	961.71	1089.56	976.801	970.906
972.506	944.416	1002.41	991.877	1038.9	952.68	1042.63	984.092
994.579	981.195	1024.12	934.946	934.356	986.469	1060.06	1023.96
1004.5	977.268	1032.68	953.229	1072.72	1049.9	953.92	967.47
1032.3	1008.13	1078.57	1085.23	1047.44	996.248	1009.01	989.063
1018.64	1038.04	1002.96	1028.56	1033.35	995.559	969.562	1054.58
988.534	1000.22	1010.24	980.818	910.106	1035.85	988.38	986.994
1035.53	1024.55	1014.72	1045.4	1007.04	1050.8	1023.48	1063.81
1036.18	1063.19	1081.85	998.885	1034.1	1132.59	1130.34	1074.65
948.412	920.479	975.147	930.906	959.283	934.198	1010.23	915.859
968.095	964.42	980.299	917.888	1006.59	999.666	1005.57	935.919
1017.61	1010.5	1051.65	1034.78	1013.55	1096.06	1021.77	1051.24
969.132	985.063	978.798	915.783	960.068	985.061	922.735	952.006
988.47	1006.18	949.833	1051.63	1049.21	930.919	1083.64	958.868
928.329	909.541	961.346	919.765	846.71	994.197	963.687	959.028
942.475	941.861	911.008	912.778	1010.31	942.092	988.951	939.512
939.982	936.717	892.581	942.568	1012.86	937.205	884.64	943.167
901.319	910.098	919.718	963.63	927.278	847.507	977.171	945.081
913.759	926.321	963.458	878.978	823.138	873.607	953.202	878.794
799.334	814.615	805.477	760.213	754.178	787.491	859.083	811.673
818.031	804.593	824.617	849.742	883.299	851.204	870.378	784.835
997.569	1008.35	1035.52	986.529	1021.62	1042.33	1010.14	1033.8
979.062	988.368	957.451	996.414	1015.83	961.517	884.57	1016.8
934.048	913.804	897.043	870.589	877.832	982.281	925.519	939.019
943.182	920.322	985.164	1000.76	1008.4	902.058	988.17	927.594
986.003	985.905	955.476	981.054	921.95	1016.58	1054.15	1023.18
993.211	1020.8	967.025	949.808	920.92	998.794	986.065	987.268
884.986	875.409	925.903	834.828	791.908	866.338	793.084	910.487
940.26	945.376	914.683	962.914	858.594	994.336	980.169	916.142
935.756	919.185	976.843	898.793	905.714	976.297	1013.09	913.016
958.912	973.988	990.552	898.606	910.278	979.2	1056	919.417
1022.9	1008.21	1001.56	963.797	1076.65	1073.91	946.215	1026.02
961.46	961.817	974.507	1012.44	1054.2	1049.8	1056.18	960.304
963.696	975.641	936.885	1001.24	996.796	931.129	1013.37	990.695
974.199	997.653	992.117	1013.86	1043.99	928.27	934.195	990.145
951.151	978.709	962.576	940.033	949.514	919.818	956.51	968.937
971.793	974.626	1017.27	923.793	996.033	918.482	1010.91	958.818
772.55	750.868	744.758	723.13	683.168	722.135	749.52	777.552
1003.94	982.894	1038.39	981.052	981.027	1067.82	1061.46	1006.73
953.402	938.853	926.912	935.831	895.327	914.126	1048.78	942.981
998.382	1018.83	989.066	945.908	1080.37	930.415	1089.18	1020.99
952.567	937.824	959.212	985.174	965.088	908.596	1067.71	968.752
984.133	1002.99	995.06	973.624	937.608	1069.22	931.359	992.331
998.768	983.379	964.749	997.916	911.549	972.804	928.639	960.223
1017.34	1043.1	1060.13	1027.65	1028.38	1030.86	998.912	985.865
956.092	947.091	933.598	978.588	907.338	1052.97	865.7	940.016
988.001	969.797	989.932	991.995	911.185	1001.8	988.481	1021.59
970.025	955.09	998.385	950.683	912.582	992.19	873.604	996.112
997.697	1004.66	1021.44	1032.26	1003.03	957.842	1087.73	1013.3
971.51	969.908	976.286	930.678	959.553	958.226	972.486	962.529
968.191	959.291	959.189	904.574	1031.83	979.242	887.741	1009.03
1039.56	1059.41	1032.49	984.968	1127.68	1041.66	1060.39	1071.28
1035.46	1040.57	988.733	1069.52	1008.53	1122.32	949.995	1025.47
994.19	997.173	1008.37	1023.13	969.007	1042.64	1066.78	1010.43
1055.45	1080.48	1012.29	1010.53	1036.1	1096.22	1017.56	1052.5
990.353	977.503	974.801	986.143	929.349	939.958	943.686	958.929
981.279	996.711	965.578	934.419	952.525	926.717	964.161	957.916
1025.88	1041.1	1074.52	1040.11	1109.48	1007.29	1002.46	1000.52
1049.62	1042.44	1029.88	999.77	1130.28	972.225	1092.61	1057
1014.66	1018.73	1045.06	1036.09	994.868	1032.77	999.352	998.744
967.197	941.749	962.935	926.812	928.469	954.16	972.271	924.583
1005.32	978.553	1030.33	1050.56	953.656	1095.75	1104.18	1014.59
956.708	958.556	939.019	907.621	886.583	1010.49	943.451	960.878
1088.99	1105.74	1106.12	1054.9	1124.06	1029.61	1076.44	1098.5
1006.7	1032.74	1042.97	1035.36	974.127	985.116	1009.31	1005.53
973.101	950.895	1005.31	924.033	1009.44	1003.35	1053.71	1017.81
981.68	985.809	960.384	970.104	955.04	988.228	1073.89	964.587
924.099	922.263	947.648	980.722	869.385	876.749	921.014	903.535
904.032	874.746	911.828	939.228	833.318	861.957	939.171	877.495
906.796	897.023	885.951	904.736	991.805	858.896	972.164	939.248
820.899	800.63	816.483	758.698	741.157	918.927	786.61	787.454
958.886	976.543	954.753	934.426	893.484	970.908	987.409	987.47
1017.85	1006.52	992.227	1032.64	986.453	1117.83	952.005	1050.21
1039.64	1041.35	1036.83	1067	1058.65	1000.95	997.802	1039.41
983.571	963.509	944.08	1041.84	998.535	1082.69	927.249	1017.09
1035.37	1041.49	1050.21	1071.82	1029.57	1102.14	1021.3	1054.33
1034.48	1020.26	994.687	1032	1026.9	984.962	990.43	1046.15
1080.23	1089.47	1107.1	1105.4	1000.33	1143.21	1071.75	1092.06
1037.62	1048.98	1060.41	1075.87	1120.62	1025.36	1089.95	1075.57
1063.57	1078.46	1065.07	1113.65	1109.51	1074.3	1010.88	1107.09
1038.63	1035.67	1087.56	1045.85	965.929	992.687	952.934	1053.89
1124.94	1099.97	1079.45	1126.66	1135.41	1165.73	1028.68	1093.2
1143.65	1127.39	1121.78	1089.55	1104.85	1203.42	1087.76	1101.66
1151.21	1176.01	1117.32	1102.21	1154.57	1096.45	1225.68	1125.48
1170.77	1149.91	1129.63	1235.09	1137.02	1096.51	1265.62	1155.9
1200.37	1219.91	1186.58	1236.21	1181.93	1222.17	1171.73	1205.62
1175.33	1177.63	1196.19	1115.72	1157.2	1220.42	1168.5	1166.15
1156	1185.77	1192.33	1146.31	1130.97	1211.16	1163.51	1115.38
1193.07	1167.76	1146.84	1128.72	1170.71	1236.61	1280.81	1193.13
1172.14	1168.7	1159.48	1151.61	1102.65	1181.77	1219.06	1167.15
1176.2	1152.6	1194.39	1187.05	1119.05	1175.55	1174.1	1158.92
1128.67	1156.39	1098.5	1116.26	1195.11	1214.84	1211.91	1161.04
1166.61	1136.89	1123.35	1208.79	1243.66	1145.78	1159.94	1170.18
1097.87	1114.37	1077.85	1156.46	1121.62	1115	1000.32	1084.76
1148.26	1167.3	1131.48	1116.69	1239.42	1169.98	1167.34	1110.98
1133.51	1155.63	1112.97	1097.84	1062.7	1116.24	1140.18	1125.11
1166.85	1141.92	1172.58	1203.38	1102.43	1260.7	1268.68	1163.64
1156.54	1150.53	1141.05	1149.31	1148.31	1166	1054.63	1131.55
1094.95	1080.55	1074.06	1135.73	1152.53	1173.63	1202.73	1056.21
1052.99	1070.99	1101.44	1070.93	970.455	1061.5	1132.02	1073.06
1078.61	1074.5	1063.08	1038.39	1079.81	1127.07	1138.21	1052.82
1050.44	1075.08	1032.2	1093.11	1030.56	1038.7	1106.27	1032.17
1089.7	1070.62	1055.17	1098.41	1035.57	1169.27	1021.05	1096.54
1102.58	1088.4	1138.86	1096.83	1066.46	1156.58	1062.32	1126.11
1062.93	1041.66	1033.35	1090.96	978.234	1139.16	1166	1091.84
1046.28	1024.44	1029.05	1064.83	984.267	1011.04	1003.88	1045.02
1130.11	1152.27	1132.52	1097.62	1159.41	1217.99	1208.81	1127.4
1104.74	1109.52	1065.81	1158.81	1124.16	1029.13	1100.85	1104.79
1100.67	1103.66	1149.47	1113.44	1116.04	1161.7	1021.9	1123.88
1075.36	1054.06	1123.98	1035.82	1076.95	1023.2	1102.03	1056.77
1064.06	1085.24	1099.43	1094.31	987.349	997.242	1122.82	1092.32
1149.49	1156.82	1125.21	1109.66	1221.96	1223.5	1165.96	1167.75
1100.9	1091.96	1079.7	1063.41	1103.78	1118.51	1134.35	1056.37
1049.14	1049.93	1033.95	1073.28	1070.38	1062.58	1132.79	1018.33
1053.27	1047.37	1018.08	1018.25	1095.72	998.746	1060.17	1067.58
1089.53	1064.09	1094.34	1066.94	1179.67	1021.57	1048.61	1121.76
1058.6	1043	1059.91	1077.69	1130.2	1016.09	1165.3	1049.02
1022.66	1000.06	1006.53	1020.73	1096.07	1004.67	1023.72	1039.94
1072.1	1053.13	1025.18	1068.58	1022.85	1094.88	1143.41	1115.39
1080.27	1064.67	1124.98	1128.89	1041.37	1150.32	1134.69	1117.94
1065.13	1060.16	1095.86	1009.28	1096.76	1155.77	1067.55	1066.51
970.468	943.447	945.237	912.716	1024.41	988.782	1081.98	982.499
1051.07	1075.23	1067.24	1019.91	1033.64	1131.77	959.263	1040.28
1018.63	1045.32	984.726	1007.7	979.61	1083.13	931.121	981.802
1065.43	1064.88	1095.35	1112.2	1049.07	1011.23	1128.79	1041.26
1089.96	1089.31	1116.83	1075.08	1182.29	1083.65	1005.37	1052.53
1107.95	1098.21	1104.32	1122.37	1102.95	1059.49	1141.22	1151.86
1158.82	1182.82	1126.46	1161.71	1166.29	1171.82	1163.35	1155.39
1189.72	1181.87	1206.55	1145.44	1248.56	1114.32	1194.57	1213.65
1130.56	1107.23	1178.33	1103.83	1171.41	1191.42	1117.87	1152.81
1225.18	1241.99	1183.79	1277.4	1217.67	1260	1244.02	1222.48
1186.82	1180.21	1216.08	1176.45	1098.93	1202.37	1249.68	1182.16
1190.65	1175.15	1211.81	1193.89	1253.82	1134.6	1110.01	1217.99
1167.59	1161.82	1170.6	1132.71	1196.23	1136.84	1164.58	1176.54
1224.7	1200.49	1230.28	1161.75	1142.09	1318.68	1137.24	1218.12
1161.9	1139.82	1184.64	1122.65	1152.45	1175.08	1088.54	1145
1279.46	1305.99	1276.5	1321.9	1269.68	1289.13	1241.01	1262.34
1221.87	1249.23	1255.35	1209.25	1225.67	1193.23	1131.77	1241.57
1226.02	1230.53	1197.5	1243.56	1151.81	1203.77	1322.42	1242.87
1221.86	1195.45	1227.81	1222.25	1254.76	1308.71	1260.94	1226.66
1227.46	1211.55	1228.76	1173.32	1274.64	1294.31	1252.07	1261.58
1282.86	1274.05	1275.14	1246.85	1282.82	1352.49	1208.77	1243.67
1195.78	1215.06	1147.9	1200.35	1185.46	1282.72	1217.36	1231
1263.51	1234.44	1240.4	1228.88	1318.77	1320.9	1289.14	1274.79
1253.48	1226.06	1261.87	1213.2	1304.49	1301.63	1207.29	1213.92
1220.99	1201.13	1252.74	1245.18	1186.2	1143.1	1144.16	1264.34
1182.44	1191.39	1167.6	1232.64	1120.37	1170.09	1196.59	1218
1243.19	1257.09	1285.65	1219.61	1167.73	1332.06	1196.07	1225.47
1264.13	1273	1298.91	1307.44	1241.67	1276.24	1175.66	1268.02
1192.78	1189.84	1229.18	1180.27	1145.75	1180.62	1094.75	1179.11
1166.82	1169.64	1170.99	1115.51	1104.46	1191.52	1080.45	1154.68
1229.35	1217.13	1267.79	1254.63	1182.61	1163.22	1229.65	1230.53
1271.75	1286.43	1301.43	1271.21	1291.13	1267.99	1287.29	1298.9
1214.57	1195.91	1196.44	1180.28	1289.76	1270.15	1303.49	1212.47
1232.93	1244.13	1187.55	1240.98	1201.05	1252.96	1187.96	1277.07
1264.35	1245.36	1254.02	1309.85	1202.35	1210.67	1156.69	1252.93
1198.16	1190.27	1181.36	1214.03	1138.42	1153.18	1208.43	1229.4
1151.27	1158.81	1133.29	1173.62	1058.05	1241.46	1180.26	1109.34
1146.53	1163.34	1149.75	1164.03	1180.06	1205.76	1124.76	1171.42
1196.72	1171.59	1156.1	1233.03	1121.46	1256.92	1194.71	1181.65
1206.3	1232.06	1190.81	1222.46	1132.12	1225.08	1275.08	1184.73
1235.95	1252.5	1211.71	1298.86	1159.7	1280.34	1142.86	1249.4
1292.5	1291.71	1322.92	1285.92	1372.22	1287.61	1198.29	1334.46
1210.44	1206.6	1188.13	1161.11	1188.26	1257.93	1278.99	1218.02
1227.83	1224.64	1246.03	1281.62	1250.12	1267.18	1181.03	1260.85
1171.72	1160.1	1157.49	1151.18	1187.25	1101.43	1122.64	1173.69
1249.03	1249.54	1199.77	1229.05	1188.15	1311.15	1217.65	1241.13
1241.52	1242.17	1233.86	1226.08	1280.73	1213.84	1139.69	1245.12
1247.92	1266.98	1217.67	1237.87	1171.48	1187.74	1226.58	1228.74
1250.64	1268.33	1223.7	1310.88	1189.48	1329.87	1322.92	1266.86
1238.12	1246.78	1243.61	1219.37	1252.38	1262.88	1302.8	1229.75
1234.92	1227.64	1284.85	1212.58	1146.93	1267.39	1217.07	1202.05
1210.02	1228.71	1217.57	1174.16	1196.44	1150.94	1289.27	1217.39
1253.04	1255.01	1216.7	1250.4	1262.55	1215.69	1248.24	1219.18
1189.25	1180.3	1165.64	1208.19	1279.32	1287.95	1131.77	1229.02
1162.17	1188.51	1149.44	1207.35	1239.92	1235.96	1230.95	1146.24
1216.5	1239.05	1200.26	1197.93	1246.6	1300.34	1206.43	1236.39
1253.52	1256.53	1208.97	1266.98	1301.7	1293.85	1157.64	1283.26
1212.62	1219.97	1207.99	1242.81	1291.7	1273.3	1187.51	1173.25
1226.57	1231.8	1234.15	1193	1271.74	1310.79	1220.6	1202.92
1202.28	1184.74	1202.01	1184.58	1232.94	1157.89	1199.82	1211.89
1185.74	1173.82	1181.59	1224.23	1272.01	1234.8	1146.25	1215.39
1218.52	1216.77	1224.89	1179.5	1150.96	1176.93	1211.53	1235.45
1200.66	1184.49	1163.6	1205.66	1169.51	1248.45	1198.56	1159.93
1181.91	1202.57	1143.47	1169.25	1185.94	1233.57	1285.37	1198.49
1144.76	1126.45	1127.91	1193.28	1163.42	1144.78	1172.46	1180.59
1119.34	1102.89	1124.42	1159.13	1136.97	1195.18	1126.81	1079.54
1129.09	1109.33	1169.75	1145.62	1050.81	1188.12	1067.5	1092.86
1125.03	1108.69	1147.11	1166.73	1182.08	1080	1157.03	1115.85
1170.62	1166.76	1190.96	1159.55	1131.45	1167.85	1137.38	1206.11
1159.44	1148.1	1139.86	1105.15	1104.87	1093.17	1205.27	1174.79
1161.37	1186.78	1204.21	1184.76	1210.84	1112.42	1259.06	1190.57
1139.05	1134.86	1092.84	1156.29	1102.19	1164.23	1105.34	1172.22
1196.84	1177.93	1229.44	1253.71	1106.84	1175.72	1151.87	1208.57
1210.56	1234.86	1212.78	1247.27	1129.5	1279.08	1127.8	1217.09
1238.94	1267.72	1241.81	1282.39	1237.01	1292.62	1180.99	1235.16
1222.74	1219.07	1195.1	1207.82	1311.72	1144.09	1333.76	1217.55
1200.59	1177.26	1178.41	1242.62	1251.08	1258.98	1237.81	1163.3
1173.27	1158.75	1161.1	1196.19	1199.79	1121.92	1159.11	1130.9
1152.76	1147.28	1181.18	1173.44	1227.69	1177.88	1093.19	1180.41
1165.31	1171	1199.66	1107.54	1140.7	1262.77	1200.19	1181.02
1215.76	1201.49	1179.79	1199.82	1226.44	1137.53	1295.02	1195.84
1108.37	1114.54	1076.06	1085.39	1124.64	1105.77	1194.11	1080.73
1112.32	1124.99	1145.01	1122.56	1124.78	1113.21	1136.77	1102.76
1143.58	1126.89	1151.12	1161.43	1086.33	1076.51	1177.01	1155.5
1172.81	1149.85	1123.01	1210.39	1224.53	1180.84	1161.56	1148.16
1154.42	1142.22	1191.03	1124.16	1111.42	1090.09	1084.57	1113.01
1204.26	1193.39	1239.5	1155.98	1158.65	1255.53	1224.4	1167.28
1153.16	1148.61	1176.34	1161.47	1210.33	1132.97	1265.84	1137.26
1175.9	1176.38	1162.53	1238.51	1242.41	1178.12	1154.25	1185.53
1086.12	1061.25	1116.21	1116.36	1026.86	1091.69	1092.11	1079.65
1101.78	1087.53	1091.29	1079.95	1168.63	1107.64	1073.06	1137.66
1059.24	1077.3	1035.06	1114.16	1016.48	1047.22	957.765	1061.46
1061.02	1032.77	1033.95	1025.36	1022.13	1160.89	1046.01	1090.76
1062.63	1088.36	1085.68	1055.89	1099.22	1099.53	1016.75	1064.21
1034.63	1048.45	1074.85	1010.96	941.571	965.425	1077.54	1025.3
1101.38	1100.69	1098.06	1165.11	1055.64	1053.91	1081.33	1074.95
1098.27	1102.98	1087.7	1095.99	1071.73	1087.12	1195.35	1118.2
1043.98	1028.22	1061.49	1014.73	963.708	1055.05	1033.5	1031.86
1073.99	1071.52	1060.26	1056.84	1121.7	1155.27	1053.52	1078.89
1121.63	1149.42	1134.91	1067.92	1141.9	1092.86	1041.09	1134.18
1111.45	1114.25	1145.84	1064.58	1182.27	1135.66	1118.61	1134.28
980.039	981.308	1025.28	988.423	1069.75	1078.73	961.913	975.636
1013.77	997.669	974.786	1014.94	1101.15	1101.85	976.862	970.643
1028.32	1027.65	1077.89	1042.33	984.038	1045.83	1096.14	1001.01
1018.28	1025.72	999.677	1081.99	1077.08	1070.3	933.966	996.644
1026.65	1037.4	979.367	1091.48	1076.15	1110.03	1033.24	1028.12
1007.04	1000.77	1054.26	1005.17	943.189	1094.76	1084.31	984.416
1010.67	1002.71	1053.62	981.463	1037.41	981.16	981.141	1023.01
1011.89	1041.17	1026.18	1006.16	1081.85	1064.43	987.273	1029.29
974.07	946.334	925.301	1024.85	945.075	964.566	1076.96	997.527
974.471	997.581	998.212	954.293	1020.91	1035.36	931.442	952.966
1016.33	1041.13	1045.33	989.567	969.43	940.177	963.311	988.917
978.823	996.594	972.016	925.965	928.338	914.121	1080.73	1009.44
952.433	928.356	929.862	888.224	939.868	916.128	995.461	926.582
971.234	956.946	1013.53	965.292	1006.03	941.735	956.106	991.071
939.87	929.992	959.434	995.928	867.174	910.331	926.715	948.665
944.963	955.747	957.289	951.376	942.532	923.858	951.197	913.48
973.543	951.736	991.328	941.132	907.249	1019.25	938.076	980.113
845.519	858.793	866.948	882.007	807.918	822.294	947.61	836.67
872.409	848.814	862.525	862.059	866.737	953.96	956.705	857.957
979.83	989.055	1024.27	993.209	1023.35	1009.71	989.172	984.271
1083.99	1083.64	1061.15	1136.22	1054.01	1040.97	1005.5	1116.02
1083.24	1099.98	1122.42	1048.55	1111.85	1173.77	1096.77	1079.07
1060.23	1073.13	1046.64	1100.8	1004.77	1083.81	1032.99	1047.14
1021.08	1045.3	1002.4	996.649	948.142	966.518	1040.7	1013.38
1056.58	1080.04	1035.11	1118.2	1048.57	1035.41	958.889	1040.54
1100.04	1090.09	1065.83	1047.24	1010.83	1083.51	1147.75	1136.77
1091.78	1103.71	1086.63	1058.22	1050.78	1114.67	1154.77	1132.26
1020.95	1002.82	979.764	1052.6	962.25	1065.82	1092.7	1039.41
949.88	921.713	941.052	959.675	1012.31	952.412	1040.73	913.224
791.905	806.549	751.049	812.589	714.426	765.092	836.751	819.726
737.849	737.85	763.887	749.329	709.831	794.13	825.012	717.231
954.915	953.71	978.3	895.971	913.923	1052.1	1034.45	971.728
939.702	963.985	937.751	974.39	1017.47	940.947	978.82	976.905
960.834	967.426	913.087	1002.84	878.635	919.048	948.678	924.269
1055.1	1062.16	1077.95	991.704	1086.75	1093.64	1065.2	1036.83
1034.65	1056.21	1024.98	1015.76	1001	983.614	941.935	1058.96
1062.12	1080.45	1068.41	1026.87	1053.51	1108.59	977.881	1063.82
1048.03	1052.63	1012.6	1049.77	1020.65	1072.02	1072.78	1058.57
1006.71	987.682	971.391	1008.68	1029.83	977.886	1122.63	972.433
1069.75	1054.14	1053.79	1111.83	1011.79	995.901	1047.22	1075.19
866.226	889.417	821.277	859.633	797.295	830.343	963.096	907.309
986.273	957.993	1030.01	968.865	988.267	1024.53	976.738	1006.74
991.7	991.094	1016.81	990.322	1016.21	957.153	986.475	1029.8
1072.55	1052.63	1096.22	1062.57	1118.73	1076.71	1183.28	1032.35
1049.57	1078.29	1020.52	1051.45	1129.64	1115.91	1077.58	1069.85
982.95	995.711	955.355	928.756	907.335	959.023	1061.11	945.349
1010.01	1010.04	1015.9	982.928	1100.31	963.16	975.313	1030.15
965.916	964.181	944.798	929.837	920.085	986.702	974.643	925.057
1024.61	998.188	986.622	1022.95	1045.86	984.308	1050.34	1032.3
1089.8	1100.72	1054.31	1048.14	1119.04	1044.93	1156.77	1071.91
994.061	966.607	975.442	1051.24	988.327	970.117	986.023	986.376
961.648	935.934	989.109	962.311	1024.23	999.148	859.329	1002.92
1004.85	1006.15	975.333	1016.01	999.669	992.124	1071.37	977.711
1120.82	1096.62	1138.86	1170.6	1048.75	1189.39	1181.2	1120.28
1113.13	1132.22	1082.63	1053.77	1126.03	1120.36	1154.52	1076.18
1068.16	1087.21	1044.51	1016.05	1108.25	1144.58	1168.3	1098.83
1157.97	1171.31	1180.13	1200	1237.07	1187.55	1137.06	1170.97
1125.72	1104.71	1108.49	1170.34	1059.84	1197.99	1051.77	1081.4
1142.54	1152.11	1105	1181.05	1207.26	1069.03	1183.95	1183.76
1153.76	1154.88	1171.32	1094.04	1237.21	1152.24	1249.11	1128.92
1159.79	1188.17	1187.85	1175.92	1211.42	1240.56	1087.74	1135.47
1144.13	1153.07	1157.44	1149.6	1167.32	1118.65	1157.06	1169.16
1094.33	1112.35	1064.77	1104.07	1152.68	1075.08	1089.08	1138.64
1098.44	1095.67	1062.9	1131.87	1141.37	1108.31	1054	1102.66
1076.84	1072.79	1091.97	1086.54	1082.24	1051.38	1149.5	1041.07
1080.6	1100.12	1051.94	1047.39	1018.23	1034.69	1067.93	1040.65
1039.45	1014.46	1052.34	990.52	966.818	1074.44	954.443	1014.83
1156.77	1134.76	1192.54	1206.39	1179.78	1193.15	1087.42	1139.63
1068.56	1048.96	1021.92	1043.91	1102.67	993.985	1079.2	1096.66
1090.04	1083.5	1043.77	1074.68	1004.62	1115.83	1048.7	1122.07
1104.05	1123.94	1083.08	1108.46	1136.28	1142.64	1102.32	1072.04
1095.59	1113.8	1070.14	1033.6	1080.22	1028.32	1162.64	1069.77
1085.39	1059.01	1118.19	1091.16	1127.35	1164.2	1161.14	1042.79
1087.52	1081.48	1059.49	1076.21	1153.62	1135.13	1103.57	1072.85
1094.22	1095.83	1058.68	1081.73	1093.97	1105.96	1163.47	1110.09
1110	1105.01	1124.75	1150.71	1151.04	1177.26	1082.93	1150.98
1050.18	1059.59	1027.18	1063.61	1131.02	980.403	954.62	1009.68
1079.81	1087.48	1079.35	1075.43	1125.16	1047.45	1165.79	1098.85
1075.06	1062.58	1115.88	1044.63	1011.28	1038.17	1048.99	1050.91
1022.33	1018.23	1021.17	1020.79	947.596	1084.73	1002.97	991.735
1023.81	994.742	1002.75	998.375	1077.08	978.732	1082.72	1045.75
1005.42	1034.47	1013.31	955.086	970.652	1078.76	1111.24	1047.82
1069.44	1049.47	1036.8	1047.08	1088.54	1169.28	993.101	1057.76
1097.27	1073.64	1136.94	1046.9	1061.36	1118.28	1134.82	1111.24
1026.87	1019.22	1074.14	972.707	1063.02	1013.89	936.608	1043.21
889.492	871.379	859.759	839.867	877.731	988.452	873.693	855.893
996.099	995.48	948.126	932.864	1009.34	1031.1	1100.35	1038.18
1017.64	1008.01	1061.01	1007.48	938.27	1018.67	1039.61	994.466
943.87	970.967	958.305	918.927	990.703	997.84	853.268	946.818
986.255	1011.47	979.409	1024.92	925.536	950.88	941.311	1016.08
981.215	954.375	965.248	1018.49	1063.7	1047.46	1035.02	997.621
931.345	945.617	934.958	889.862	961.767	934.188	1034.96	932.888
894.949	881.097	914.126	943.706	911.013	947.959	857.797	886.829
952.608	947.978	907.519	923.558	922.701	971.344	931.169	920.668
941.624	944.496	917.58	971.352	886.542	963.759	986.302	918.714
718.045	744.609	730.406	783.014	659.648	797.913	618.101	735.943
880.728	875.792	921.009	927.333	886.414	839.733	873.712	873.378
728.033	757.016	679.938	683.878	779.139	758.276	749.338	696.741
971.924	960.011	973.271	985.966	1001.55	931.314	1063.78	1000.13
827.348	839.414	808.953	845.515	838.05	885.022	851.405	790.995
917.689	927.669	889.325	953.088	949.926	969.203	979.692	951.284
890.767	893.115	868.487	877.983	897.875	932.594	881.255	892.159
822.032	833.918	857.901	766.59	861.348	826.03	912.967	791.766
949.757	959.749	959.305	985.553	973.992	915.45	984.428	971.883
965.392	946.08	1012.39	956.719	980.78	922.545	981.708	959.113
1030.1	1007.78	1058.21	1068.37	937.446	1050.82	931.48	999.289
914.731	944.676	878.325	899.184	941.935	973.769	952.647	877.382
974.167	954.434	962.26	912.86	881.612	996.59	953.868	1006.92
958.736	930.692	976.86	910.633	958.296	970.021	904.404	983.678
943.778	947.45	920.8	888.457	981.224	1032.15	936.168	922.809
982.37	1005.28	941.853	934.719	963.015	980.873	1022.94	962.988
929.648	939.798	927.171	966.253	874.411	985.856	885.732	939.276
966.783	948.209	984.645	993.084	1037	961.271	1015.67	926.042
962.026	954.161	949.562	908.713	1018.64	1021.92	1061.09	992.225
942.795	940.438	956.841	885.35	1027.8	936.115	935.849	984.987
915.664	944.563	941.417	968.717	896.713	898.853	865.589	938.173
843.674	823.058	863.421	792.792	810.62	923.674	908.059	881.855
986.098	1007.43	1029.19	968.453	933.383	915.167	967.168	950.728
944.025	952.711	963.851	881.865	941.601	951.241	974	980.851
917.898	910.475	915.392	929.266	971.015	983.693	847.376	946.661
870.102	851.558	891.727	848.539	833.149	870.144	824.326	883.027
920.174	915.869	876.665	934.634	966.655	938.102	1010.05	965.069
936.508	935.429	922.538	964.707	995.805	940.645	863.556	910.839
892.754	869.991	922.774	945.705	839.511	835.145	844.887	936.92
866.821	872.192	912.349	865.429	879.239	831.837	809.44	823.849
936.672	920.244	931.17	896.336	858.092	936.905	890.104	927.242
813.436	806.514	797.159	876.509	820.623	767.363	705.149	819.109
738.174	743.153	752.302	760.704	695.248	774.541	654.946	743.924
841.053	826.161	802.473	898.975	858.033	802.98	869.89	838.303
917.685	905.112	936.625	856.988	872.543	862.58	963.101	912.606
881.915	888.94	899.353	937.737	855.242	811.226	995.213	855.056
779.478	765.395	820.419	731.749	725.423	838.494	858.514	752.134
813.607	833.069	844.306	785.032	827.075	860.871	720.739	845.308
862.117	891.077	872.572	882.825	795.888	893.331	903.816	879.32
957.606	971.421	958.033	928.141	880.729	975.514	878.016	946.703
959.907	950.539	979.927	978.859	963.624	885.711	1034.24	932.029
1026.52	1031.57	1020.72	1025.39	1073.52	1049.38	929.229	1004.53
1040.07	1016.54	1022.81	1090.7	1108.63	1132.8	1075.87	1021.79
1021.27	1045.65	1021.81	1074.87	1094.21	1090.63	1053.12	1056.9
1041.83	1064.61	1049.72	1097.05	1122.95	1032.4	1084.1	1086.02
1000.43	1019.5	1049.87	1025.35	912.059	1066.49	1002.47	962.989
1046.33	1031.97	1057.99	1012.82	1029.56	1130.29	963.105	1032.56
966.664	972.326	994.655	908.514	910.834	1032.56	1040.92	929.628
1096.07	1067.42	1116.11	1147.18	1038.3	1074.08	1165.71	1107.83
980.327	975.842	937.223	954.243	958.285	1018.67	1010.15	957.992
953.875	942.638	935.768	981.38	882.375	893.667	914.904	947.206
950.08	929.769	903.878	910.27	982.426	1018.99	950.103	950.901
950.016	930.742	996.571	885.062	1012.91	972.942	873.093	930.078
961.541	956.914	922.813	920.965	945.694	930.709	947.201	964.986
954.943	930.597	919.778	914.609	1025.54	892.046	976.881	982.17
1050.06	1055.97	1005.41	1091.32	1098.73	1010.56	1139.52	1016.06
1038.56	1036.81	1044.25	1073.02	1102.32	983.381	948.106	1061.1
1032.31	1044.07	1078.66	1064.73	1001.35	986.132	1082.52	1030.5
1083.47	1095.47	1042.35	1128.19	1103.24	1030.99	1137.25	1128.37
1059.03	1067.34	1016.39	1117.97	1121.38	1029.05	971.558	1056.06
995.773	967.789	947.979	957.873	1074.84	1036.6	1098.53	999.473
1036.7	1010.83	1028.99	1061.71	1041.45	975.924	948.195	999.643
1000.94	990.119	986.799	958.854	1076.13	1009.83	910.565	1043.23
971.817	973.668	966.917	1009.66	953.353	903.118	1044.51	982.83
924.175	933.441	889.378	958.798	1011.43	940.33	840.776	919.654
985.523	979.98	993.789	971.712	1036.97	1004.42	874.596	1022.43
970.662	989.86	987.95	1005.79	957.583	1041.09	867.206	1007.24
984.211	997.312	1032.96	953.209	923.754	986.47	1002.64	950.594
951.725	979.844	958	953.211	1029.14	989.59	1054.17	929.865
957.466	959.346	952.772	941.622	1035.4	1052.97	881.04	966.769
879.79	869.299	868.828	922.155	859.038	929.744	798.02	851.723
967.762	944.099	937.793	1031.21	977.931	1004.16	1003.08	946.676
906.159	912.817	925.099	960.571	899.481	833.994	852.544	876.803
851.263	867.991	845.471	796.418	819.146	878.753	798.164	852.029
889.105	884.512	903.401	834.473	908.325	897.618	821.539	900.498
975.602	951.051	962.32	1036.21	942.177	928.406	1065.88	967.913
949.633	935.621	956.725	1006.75	1005.69	1030.52	944.459	913.083
876.799	856.018	845.664	934.361	970.27	824.36	871.922	863.282
806.126	792.986	846.482	752.315	830.389	808.786	737.848	808.748
830.045	826.45	864.962	832.655	737.779	921.209	934.14	874.362
872.992	874.62	868.241	843.732	966.469	899.706	944.265	837.496
864.583	862.028	888.931	867.941	918.174	829.996	801.27	876.332
800.545	823.068	770.788	785.116	784.214	859.191	739.464	809.909
847.111	848.194	863.851	891.95	890.14	931.43	913.645	871.826
878.261	904.878	844.99	884.254	904.036	870.632	878.818	875.454
804.858	813.121	780.071	868.309	829.942	892.568	763.984	773.009
834.81	862.272	816.708	814.97	918.687	875.863	742.849	809.36
836.044	820.487	832.706	805.912	840.188	923.45	890.975	869.474
832.979	843.547	812.962	778.417	763.638	884.357	931.237	872.788
871.259	858.603	912.502	927.702	909.558	897.785	774.916	835.9
873.452	883.761	844.567	838.639	962.696	813.37	806.642	873.739
824.122	835.83	780.164	846.083	769.706	885.563	758.001	806.555
819.859	793.939	789.851	791.65	766.163	850.254	763.187	844.698
852.257	837.544	898.25	856.241	888.352	835.724	811.669	872.743
823.409	806.851	788.897	836.892	805.713	855.606	908.342	802.533
837.775	847.845	826.983	846.265	755.51	843.182	839.437	861.94
810.495	831.159	767.372	798.28	731.892	843.165	830.069	841.22
842.849	833.517	867.381	879.221	884.729	878.273	867.012	834.095
896.133	912.964	902.165	895.943	866.839	975.916	888.041	935.767
850.682	861.202	819.909	836.687	856.448	784.044	754.726	807.083
735.24	705.643	706.632	690.474	783.88	771.948	669.139	745.507
882.084	888.215	911.902	831.11	831.849	913.515	865.37	851.373
856.443	849.649	826.366	887.312	803.644	853.911	879.329	845.75
857.045	882.005	875.993	905.826	842.755	814.306	842.724	850.274
939.622	909.691	944.861	978.958	927.7	974.824	936.187	955.928
941.304	939.051	904.919	895.932	929.588	871.375	1041.54	931.066
894.137	889.598	856.61	865.69	859.098	943.423	883.204	871.995
896.987	894.642	922.808	860.939	940.105	941.275	839.143	921.188
835.766	851.976	865.831	779.612	911.302	766.87	783.688	807.159
876.109	865.457	901.875	888.32	801.873	908.617	773.674	920.975
894.948	912.033	864.439	834.766	920.913	955.853	966.893	878.86
783.788	782.07	735.872	815.089	845.579	784.853	883.377	749.647
814.398	786.544	790.752	764.479	813.132	762.862	813.099	839.341
836.325	816.877	883.791	866.049	792.787	922.651	873.137	877.928
819.45	832.755	780.063	814.107	899.378	910.757	784.177	809.765
751.778	750.187	727.537	717.926	760.831	741.292	673.412	767.583
822.486	801.649	837.214	842.342	814.263	899.175	764.831	804.203
882.345	872.812	863.83	942.962	962.455	935.345	892.807	857.977
957.66	964.104	974.907	993.608	950.165	1050.66	1014.27	988.321
938.778	920.282	929.367	945.856	992.698	1009	867.799	928.863
888.728	903.033	858.013	912.138	964.52	880.923	835.247	899.742
836.486	821.057	792.038	806.223	914.195	847.429	823.079	864.839
923.065	948.11	885.941	887.939	977.909	959.413	959.842	964.197
927.077	913.22	960.512	965.559	949.205	986.39	876.338	926.687
922.007	937.937	943.769	860.742	976.145	1006.49	840.387	952.946
886.463	867.782	838.792	846.5	900.937	933.022	853.235	890.443
928.59	915.84	906.734	947.588	1019.9	960.833	851.772	937.761
926.725	902.192	884.18	904.032	985.638	1020.98	928.472	921.651
939.787	944.359	893.204	890.077	883.838	873.976	848.343	956.161
941.973	952.974	896.079	967.415	1005.47	897.115	996.758	957.527
911.07	913.865	863.23	935.748	959.939	966.535	886.434	948.771
907.175	902.719	932.515	969.51	852.416	922.678	962.443	917.345
901.138	909.804	874.72	898.789	972.118	983.534	895.166	877.086
883.021	891.878	853.66	940.361	900.098	890.242	903.769	850.927
889.753	900.494	866.243	932.94	862.827	985.553	849.267	860.337
863.709	871.856	904.213	844.799	900.155	824.468	786.293	886.479
901.022	927.733	867.906	865.803	987.71	949.854	837.346	862.813
921.875	904.411	926.561	954.617	852.911	952.281	968.113	883.533
928.394	940.951	950.883	927.282	888.759	940.971	872.63	906.341
1004.74	988.916	1030	1044.82	943.04	1045.42	915.405	973.614
832.556	809.72	799.353	857.155	828.072	918.16	869.814	804.696
831.162	837.6	843.729	786.291	870.262	780.974	771.951	844.396
894.865	891.873	935.143	859.14	970.445	856.795	867.78	920.806
865.918	863.442	870.648	854.436	774.428	927.079	884.14	821.66
1004.62	1014.33	998.332	1033.76	1034.15	973.418	923.409	1048.15
911.946	928.163	893.329	940.049	863.474	961.481	931.815	867.653
1014.69	1005.71	1037.69	1051.96	936.888	1039.44	1018.19	1042.73
1027.99	1037.71	1070.33	1077.23	975.529	1108.85	1052.49	992.775
1035.97	1030.94	1006.14	1030.92	1107.7	1066.32	966.376	1073.77
1018.72	1039.23	980.591	1002.64	992.416	1088.85	975.948	976.347
1017.16	1037.14	998.783	1018.4	1077.05	1074.81	1090.05	1026.82
1010.68	996.062	1027.72	996.09	1091.19	982.856	994.708	1030.62
978.786	985.593	931.792	948.495	899.298	1037.03	904.983	940.812
1037.18	1042.12	1069.07	984.158	1050.49	993.379	989.247	1057.38
979.742	982.186	958.237	943.128	955.194	1055.82	1012.97	1017.22
980.426	1002.62	939.198	970.37	997.06	1008.84	979.134	998.23
982.669	968.556	939.018	1036.91	929.181	980.636	956.235	1017.51
942	931.085	900.42	981.106	1003.33	924.015	912.812	951.21
884.763	861.916	875.655	895.908	971.591	814.378	973.384	927.682
945.06	971.45	989.644	915.644	921.256	922.412	977.14	972.829
856.995	865.728	817.085	835.638	908.864	831.592	846.968	899.091
833.006	831.773	861.239	845.727	880.821	891.933	725.703	827.676
925.431	933.79	973.228	930.709	939.161	1019.83	869.346	943.433
902.052	904.735	871.343	852.739	815.936	840.156	941.212	911.879
778.819	787.657	811.189	718.817	709.701	870.544	778.453	769.209
735.824	738.457	717.385	721.999	829.266	813.888	718.408	702.794
834.947	848.209	857.361	885.7	754.385	856.044	893.83	848.381
771.288	772.638	762.786	827.133	774.726	717.603	715.88	776.498
856.743	886.365	859.979	880.225	898.688	906.915	811.347	838.376
800.844	783.965	844.33	805.267	830.135	738.082	796.779	760.266
862.206	838.554	837.453	918.91	869.69	876.584	973.874	880.909
806.299	782.88	767.277	815.779	760.141	729.589	862.478	772.728
838.728	812.544	868.613	880.923	896.638	780.748	759.959	874.616
817.843	812.118	805.17	782.525	900.97	755.559	842.693	777.843
707.022	703.924	721.36	735.029	756.628	653.046	757.27	685.784
876.82	868.769	890.666	908.069	829.319	854.838	841.821	838.83
809.564	825.375	786.572	768.527	755.247	873.814	769.09	848.423
874.694	882.368	872.195	877.667	834.908	970.047	819.299	830.354
893.663	909.982	923.62	942.518	835.461	879.789	821.22	860.106
884.254	910.226	868.598	894.939	873.233	968.237	785.178	929.177
908.75	937.115	914.228	938.456	828.383	944.079	836.063	892.813
922.338	903.859	935.957	933.784	867.887	857.837	994.121	879.264
950.076	928.409	943.369	950.994	877.478	964.277	874.5	921.545
913.626	925.402	962.591	964.505	839.97	856.665	1017.7	888.806
900.125	875.754	932.105	838.348	947.889	828.775	832.377	941.144
882.899	884.424	918.138	848.85	845.868	842.872	881.453	849.773
821.284	823.104	829.905	848.473	884.058	779.943	764.992	807.76
771.564	793.232	810.267	713.7	807.341	794.425	779.21	809.424
825.937	825.028	836.614	800.45	768.272	823.684	809.431	816.55
802.883	796.49	754.672	813.615	861.972	762.323	702.306	836.894
866.494	876.78	884.295	901.393	793.696	873.88	807.649	875.494
914.823	929.298	871.853	930.321	944.917	885.658	972.928	916.964
960.162	961.365	975.833	1011.31	906.375	966.571	921.245	923.481
953.183	944.046	920.515	906.175	1009.72	996.333	920.907	994.252
898.138	877.138	863.378	838.878	853.385	853.783	935.4	901.53
949.022	954.187	921.513	994.084	1000.23	897.694	975.862	977.015
965.057	950.785	916.774	902.223	1007.17	1042.56	953.522	968.845
921.052	893.719	895.714	908.833	832.841	957.599	992.212	939.021
981.919	997.215	969.199	977.209	1057.2	1005.86	1029.41	1025.68
980.581	965.148	980.816	1041.46	1038.44	1004.02	1086.31	943.693
966.147	962.691	1002.12	998.188	968.431	954.212	1059.63	1006.59
954.205	965.473	964.778	923.226	871.063	1011.71	980.288	913.585
955.723	947.277	996.814	1019.26	1029.2	885.692	1066.57	996.191
973.325	987.505	927.544	1000.4	921.504	962.144	969.755	945.705
959.803	953.486	936.695	899.477	1044.06	983.706	986.294	932.95
922.587	933.592	914.477	942.226	938.807	967.296	902.339	908.023
962.66	974.902	976.842	1016.86	898.164	984.976	1035.7	919.746
924.124	920.662	923.32	918.806	852.087	918.167	912.83	911.921
918.911	890.086	882.314	883.641	827.433	890.814	868.805	917.873
974.258	964.109	984.549	1021.68	1043.47	1023.73	922.46	945.149
1016.53	1011.99	1063.93	1050.26	1045.35	1078.59	1082.93	1046.31
1043.52	1029.74	1045.29	991.076	982.924	1121.68	1089.66	1000.76
1031.81	1013.63	995.657	1093.58	964.006	1072.17	1026.93	1046.87
1022.82	1042.12	994.01	1039.95	1102.93	999.492	991.855	1043.31
826.723	822.518	854.944	869.03	894.771	812.989	915.093	786.901
944.261	967.528	988.988	885.519	876.494	945.59	995.821	953.905
956.042	949.513	976.74	923.836	1049.39	1040.74	920.11	911.837
955.29	971.437	927.933	943.985	865.148	999	910.878	968.887
860.11	853.918	909.247	865.512	794.32	922.3	860.416	854.839
986.432	1004.94	1007.56	1002.65	1077.34	1026.35	920.689	996.375
914.799	930.103	935.015	856.297	895.131	845.061	907.444	883.565
811.439	804.083	856.885	865.653	748.201	743.06	914.983	779.566
864.628	847.59	866.655	893.718	937.299	821.724	870.861	907.457
957.406	974.83	953.597	945.485	973.539	970.632	978.825	978.088
917.58	944.538	921.736	891.344	902.172	853.525	998.474	874.435
948.735	938.389	907.907	1002.86	872.219	974.642	944.088	932.734
946.288	956.564	991.572	931.219	980.433	983.608	916.796	934.572
892.236	888.555	857.908	858.317	848.953	877.12	952.461	865.509
960.532	980.542	971.61	975.964	883.359	1000.53	1041.12	959.782
937.79	953.922	930.162	900.245	998.831	934.766	961.273	906.37
884.423	864.458	861.801	869.968	921.356	956.542	920.299	915.422
965.429	987.148	965.747	921.34	1038.57	888.183	956.421	968.115
950.286	979.678	968.641	898.663	923.735	1005.3	873.281	959.029
972.068	972.933	935.101	1004.08	1037.86	1039.66	974.529	955.29
958.776	981.833	993.456	1015.98	1046.73	898.893	972.406	944.614
974.122	979.404	969.113	924.874	953.123	1066.94	980.152	970.439
946.556	925.841	937.259	898.742	1020.15	942.012	966.601	907.511
987.448	969.439	1036.29	1051.18	972.063	1004.01	945.083	968.978
910.614	905.031	896.969	966.482	945.66	914.672	884.701	927.648
956.27	971.192	937.897	1007.68	1037.92	926.673	935.5	924.424
980.083	999.618	991.465	967.686	1014.19	1034.15	934.512	1023.16
935.208	952.606	969.345	905.898	932.964	863.538	830.083	979.326
956.962	946.073	933.157	946.681	917.956	970.094	904.851	925.136
975.945	977.989	947.708	1038.17	891.527	925.576	908.614	968.922
925.953	901.351	936.708	866.074	951.359	993.743	982.968	943.174
1030.37	1007.08	980.848	990.019	981.138	1088.33	1093.41	1039.58
933.137	911.315	967.673	935.514	944.079	880.761	898.691	969.646
978.061	988.78	974.181	979.946	895.099	1051.03	958.318	947.845
980.453	980.163	1011.54	963.732	903.98	952.978	930.584	966.578
979.461	960.844	933.678	1003.56	1028.42	1029.61	974.081	977.205
957.142	956.842	974.716	892.213	903.917	967.819	1056.92	943.528
965.806	944.662	949.075	978.906	1049.38	1019.4	1044.31	972.741
933.043	906.342	977.785	878.027	953.159	888.812	913.141	938.52
932.943	953.986	930.1	905.232	1011.88	998.907	978.801	974.469
966.23	969.864	945.583	982.384	1007.69	1038.91	862.362	964.813
956.087	981.863	956.17	997.069	879.138	904.145	1029.85	953.812
891.065	902.865	854.026	939.001	965.576	936.204	993.094	896.365
970.327	975.294	954.98	957.365	1030.35	1002.58	873.667	988.272
996.879	1015.8	964.559	971.099	1055.08	916.96	992.176	1032.89
915.87	938.611	955.406	966.106	980.972	925.051	988.222	896.272
907.524	936.858	936.953	885.235	862.455	902.092	818.525	925.791
889.987	860.019	892.651	852.825	885.217	819.851	862.581	901.028
910.717	932.643	866.223	888.196	872.562	933.051	844.785	891.523
847.021	853.775	896.176	862.517	764.952	923.06	939.715	883.79
814.185	843.582	776.711	798.096	873.213	906.107	871.781	839.828
849.354	851.015	881.876	817.046	921.538	863.696	807.965	888.64
860.092	858.864	909.446	801.929	846.778	920.712	852.993	895.35
840.88	858.961	838.915	879.272	799.239	767.711	904.687	826.112
741.13	724.8	746.187	711.956	762.846	685.931	705.741	751.849
787.235	787.121	800.131	735.889	796.944	712.398	744.295	784.133
844.779	868.83	839.113	837.498	888.612	911.118	919.938	810.699
837.324	841.804	869.722	865.418	777.942	815.845	858.727	876.58
831.752	852.463	808.417	895.971	789.709	915.547	810.248	834.332
832.194	846.512	829.729	838.62	786.202	918.632	750.545	869.285
812.299	817.458	789.441	866.634	754.845	901.864	812.996	788.753
826.339	811.143	870.121	805.341	898.853	827.951	873.137	810.411
846.346	856.331	834.928	867.268	766.025	801.074	824.668	859.134
867.934	842.943	885.266	873.072	801.261	812.819	908.289	858.037
878.071	885.629	858.329	916.583	882.436	884.575	980.201	837.82
883.74	893.397	900.802	914.782	856.594	815.425	818.413	909.742
896.045	909.83	910.997	916.89	852.688	972.023	823.538	911.146
877.292	900.737	919.962	910.412	853.67	826.636	970.119	887.837
892.954	921.892	925.824	839.16	837.801	885.162	950.727	855.283
860.04	876.182	869.551	892.317	817.641	907.363	900.127	839.056
799.048	803.935	759.279	782.876	885.751	792.232	879.38	808.182
840.356	866.055	857.435	784.869	768.618	896.415	871.134	881.225
862.17	866.975	830.25	921.632	893.572	936.776	823.953	838.314
886.415	857.434	865.869	863.893	927.754	957.354	795.216	857.416
868.188	845.439	910.856	850.033	806.035	909.914	947.432	859.076
901.815	923.578	868.134	868.584	861.61	915.533	812.087	895.102
958.016	957.074	937.239	982.617	1007.85	1049.42	953.577	967.147
985.153	1005.84	1003.94	959.69	994.691	1039.12	1022.21	948.392
1000.43	982.992	957.283	952.642	971.532	1050.46	1046.67	1041.14
1035	1038.14	1003.86	1078.19	1005.99	977.621	1003.71	1006.88
1011.17	1018.97	980.424	959.757	1019.88	1037.02	1066.1	1053.72
952.441	924.361	989.91	1011.28	958.199	911.444	956.887	939.906
910.238	917.121	928.689	916.924	854.848	836.445	849.433	953.19
948.965	940.709	934.693	992.695	1002.56	1048.75	870.139	916.641
911.396	884.368	896.978	955.019	903.945	899.37	948.355	889.153
994.07	993.444	961.161	1052.92	1044.23	1086.84	922.792	965.582
938.663	920.214	961.32	987.476	981.87	934.897	998.229	930.701
950.186	927.571	994.584	890.973	908.86	899.843	885.633	949.148
1036.49	1018.82	1006.52	1047.47	1019.66	1003.58	1051.84	1062.92
944.566	923.357	925.298	902.891	885.057	920.875	981.28	951.329
978.839	960.183	966.08	995.569	920.688	933.864	1023.08	976.652
999.493	972.052	1040.88	988.045	1075.44	940.513	1078.04	1002.92
950.756	958.868	943.01	941.158	924.673	1041.05	964.799	909.371
865.772	852.684	884.283	888.517	878.131	864.992	964.393	862.312
802.226	804.542	844.396	835.458	880.472	901.68	714.785	821.797
888.55	900.26	901.517	880.184	844.506	883.202	992.431	897.314
887.429	887.376	902.688	833.354	818.514	899.713	968.598	929.823
932.562	934.71	938.407	911.779	955.868	879.898	838.575	947.192
964.119	960.83	914.148	1016.61	954.028	965.804	996.789	932.766
941.103	918.539	964.294	887.763	1014.59	1034.4	1031.03	907.776
903.094	902.515	901.707	861.913	876.264	827.553	841.332	940.014
738.047	759.227	708.093	759.627	807.295	658.253	654.864	775.831
880.956	903.392	895.123	920.385	864.329	896.648	916.819	848.439
857.724	843.942	864.414	826.999	775.422	919.498	759.484	817.163
879.782	862.29	835.444	924.224	887.793	843.558	848.782	857.94
892.119	896.018	914.316	900.929	985.415	977.126	989.994	931.827
956.673	965.092	985.056	979.772	953.393	980.81	870.226	947.473
900.426	895.448	876.838	901.732	870.453	971.745	920.006	889.982
857.138	839.496	868.472	806.252	916.334	777.926	945.097	880.816
903.918	930.794	932.899	873.148	820.113	941.025	891.001	873.256
853.933	828.858	820.076	881.052	770.643	820.662	839.033	885.288
737.288	713.631	770.451	749.403	645.957	788.578	780.569	722.435
903.711	882.234	871.784	892.065	843.946	884.765	869.679	915.715
904.67	884.657	937.769	915.598	821.021	851.478	827.889	862.48
953.116	960.374	928.417	939.652	892.75	938.055	950.374	964.815
946.717	951.139	931.032	989.553	856.153	869.013	1052.4	971.76
832.511	805.636	869.393	894.875	823.458	754.115	916.522	827.121
905.929	931.801	877.375	944.423	953.932	895.87	856.841	870.708
899.851	913.571	892.796	840.062	927.27	979.507	853.863	862.361
927.792	942.063	917.46	915.685	883	1017.48	937.157	939.026
905.206	879.01	872.665	952.984	826.762	884.773	946.457	888.476
915.772	937.399	937.087	966.095	845.297	904.889	904.716	947.224
869.675	895.739	840.012	930.411	793.997	877.439	898.902	831.928
870.653	899.717	857.455	866.531	870.4	901.446	900.397	894.019
828.325	849.861	858.832	784.316	913.824	768.747	902.195	845.746
862.72	879.853	860.568	924.839	865.916	838.07	815.168	881.067
902.605	903.408	879.911	897.075	816.629	965.736	878.616	872.194
873.334	853.99	900.375	928.874	959.981	878.548	950.401	857.826
801.8	795.715	809.193	817.827	797.555	767.711	745.624	824.489
883.438	861.473	931.56	888.335	914.205	903.405	805.111	848.847
912.457	884.311	894.318	860.606	975.595	1005.84	1000.68	945.532
897.517	923.866	853.77	939.351	873.524	846.801	956.053	902.248
1137.42	1125.5	1111.03	1158.47	1132.84	1159.92	1192.4	1170.85
1076.41	1064.14	1079.6	1040.92	1149.56	1122.49	1098.9	1119.17
1055.24	1045.22	1010.3	1091.47	963.713	1099.7	1021.62	1065.92
1027.96	1025.99	1051.58	1050.97	944.102	1104.43	1055.89	1007.75
1020.84	1029.73	1052.19	983.193	991.792	946.551	1074.68	976.941
957.905	929.418	940.763	906.918	874.952	888.787	1045.05	998.889
1019.72	1040.26	1066.53	972.625	1093.52	1034.36	995.483	1037.27
951.521	955.063	972.105	1007.51	896.974	937.041	862.456	920.146
887.176	908.422	847.086	918.21	831.973	903.41	945.906	899.279
988.757	979.629	971.674	1001.98	992.198	1034.99	926.246	962.149
864.161	860.923	913.318	874.926	853.702	845.054	928.525	903.406
828.534	801.788	799.919	858.138	770.646	924.318	875.226	804.003
720.861	701.488	759.958	711.181	654.301	757.798	666.03	689.46
910.398	920.166	881.291	907.849	857.805	1000.65	925.639	954.179
967.215	957.065	918.512	921.822	1033.75	1002.36	1000.48	1008.81
955.184	979.093	912.487	971.912	867.431	885.611	1035.74	987.624
862.043	839.133	836.962	808.117	931.927	858.617	757.648	855.945
926.507	955.812	974.081	931.141	886.66	931.612	945.517	924.648
913.213	915.612	912.116	956.034	892.525	1005.27	823.684	941.547
921.322	933.737	921.06	883.057	905.565	944.172	888.923	914.146
966.148	996.118	916.235	920.158	1036.16	892.761	1028.67	921.707
871.651	858.922	878.227	898.164	952.836	936.279	892.973	834.269
839.81	834.681	844.096	831.878	884.449	820.467	764.025	835.6
892.036	889.926	882.585	905.542	824.141	867.942	977.883	933.678
938.537	954.374	959.066	999.843	909.428	952.308	850.691	919.976
845.542	864.634	879.211	814.346	905.814	870.239	810.356	830.509
841.29	817.303	850.119	832.19	905.613	876.668	734.319	861.146
774.64	755.327	745.251	723.583	801.24	794.119	732.009	742.579
824.377	815.956	789.121	786.091	868.116	748.662	765.486	847.445
854.644	828.046	833.544	835.303	811.5	853.335	923.566	883.903
777.785	779.098	729.26	789.255	783.605	737.54	694.046	793.376
934.818	924.969	932.064	995.392	966.791	979.575	874.36	908.868
728.405	708.945	768.176	725.601	663.246	764.82	644.834	773.129
933.742	916.279	932.896	959.707	949.911	929.218	1000.18	967.214
906.017	930.327	952.306	883.825	887.377	985.996	925.667	933.611
896.823	907.346	923.037	910.38	937.78	920.277	863.795	896.605
1028.37	1026.47	981.196	1042.66	1071.05	993.266	1061.66	1030.95
996.411	1021.14	1045.19	970.009	1080.78	995.382	1086.24	971.743
947.329	923.569	946.021	928.246	1020.52	939.461	898.861	949.381
1019.4	1034.13	996.936	1056.08	1042.58	1028.36	997.79	994.716
1011.76	1025.93	1004.74	1003.73	1054.81	1005.21	942.885	995.796
1021.66	1025.37	1045.23	1015.5	1009.69	1096.69	1090.2	996.093
1036.52	1017.57	1018.49	1085.89	1062.82	1120.1	947.753	1034.55
1047.3	1053.13	1093.13	1066.76	1115.68	1089	1038.83	1047.15
939.768	927.764	936.772	882.691	892.37	928.793	893.953	969.784
976.288	954.336	1008.99	919.478	919.92	1053.19	946	962.431
910.172	892.928	932.31	867.702	851.643	862.198	834.646	869.105
999.649	1023.35	985.751	1050.21	981.056	938.64	1024.34	1027.04
1045.93	1020.22	1031.86	1013.57	1056.51	992.101	1055.91	1062.22
1054.9	1039.45	1100.88	1090.84	1028.06	1033.99	982.083	1084.05
1091.11	1064.34	1051.47	1118.24	1047.43	1158.02	1197.44	1058.04
1085.03	1081.53	1133.34	1092.51	1030.42	1123.91	1139.06	1045.01
1036.33	1007.12	1010.1	1057.5	1018.73	999.005	955.872	1066.88
1034.36	1058.2	1003.03	1038.19	1088.74	1081.23	950.032	1060.39
1070.47	1052.27	1034.51	1128.06	1040.76	1128.39	1078.91	1114.49
1078.29	1053.9	1032.9	1017.99	1005.89	1095.03	1049.36	1035.85
936.461	924.903	958.316	965.743	917.504	884.711	935.422	959.498
962.18	959.544	977.331	1025.49	960.596	924.876	881.793	932.031
902.722	878.822	865.484	958.018	987.844	857.461	1011.51	885.351
882.482	912.205	856.087	820.102	800.927	942.698	943.967	870.236
982.633	972.559	1029.41	971.746	1011.52	1077.28	1074.56	975.997
987.405	975.245	1024.83	1042.69	937.077	971.957	1029.12	1024.48
981.332	955.054	950.29	989.604	892.769	1058.6	1051.49	1005
1017.05	1004.95	1056.17	982.279	1086.01	965.509	960.77	1031.59
1004.89	977.675	969.671	1059.52	927.309	1071.61	1071.08	1035.98
998.224	998.55	1014.68	1054.07	941.266	970.157	954.167	958.813
1069.34	1085.02	1070.37	1015.09	1156.98	998.661	1130.14	1024.94
1088.1	1095.96	1117.99	1094.78	1010.53	1042	1068.38	1049.15
1073.92	1049.31	1117.12	1071.33	1166.35	1115.52	965.599	1036.09
1071.4	1046.25	1117.37	1033.12	1008.48	1112.7	1006.68	1106.75
1056.76	1073.39	1039.17	1009.71	1043.95	1081.54	992.36	1038.7
1081.36	1105.67	1115.07	1036.31	1153.77	1025.23	1081.71	1046.88
1068.33	1070.36	1101.43	1053.75	988.874	1112.67	1048.1	1036.76
1051.46	1028.01	1024.88	989.415	1100.39	974.873	996.19	1074.84
1083.5	1103.04	1051.9	1119.46	1168.2	1023.61	1011.01	1075.13
1061.94	1052.22	1061.04	1057.61	1147.97	1153.03	1110.05	1073.44
1070.14	1057.78	1038	1046.7	1044.8	1036.14	1105.15	1031.99
998.323	1013.1	1018.89	944.61	920.193	1089.93	942.693	1017.06
1021.6	992.215	1053.03	1026.16	1040.5	1032.94	993.734	1057.33
1103.05	1075.96	1069.15	1130.97	1151.07	1101.95	1163.61	1080.84
1114.33	1124.41	1127.12	1114.25	1065.39	1078.71	1026.64	1150.37
1014.56	1020.77	1035.99	974.778	1019.37	1090.71	1088.32	984.073
1054.04	1055.6	1020.02	1036.52	967.39	1044.12	1026.83	1089.89
1003.76	1017.54	1003.59	1011.17	996.527	940.098	959.577	1020.84
976.735	989.17	953.833	1015.39	902.1	956.384	1063.54	1018.91
955.439	972.322	956.398	929.231	1028.87	1015.17	980.455	947.179
1004.88	992.159	993.444	1038.28	1001.6	1073.89	970.623	1042.96
958.2	969.752	938.964	988.847	893.614	888.276	967.252	942.686
981.019	984.419	993.131	1012.64	930.7	956.054	943.254	940.873
1006.32	1000.11	964.743	955.348	960.773	1074.19	1004.2	1018.29
984.439	958.134	1009.5	965.7	940.68	998.085	981.881	957.102
1045.28	1062.09	1067.93	1019.59	1018.01	1097.75	1117.97	1002.61
1022.27	1012.53	1041.75	988.181	1090.52	1016.88	1035.72	1029.53
960.44	966.912	924.338	942.395	1009.11	922.457	943.356	961.334
934.951	949.427	933.24	896.343	849.567	881.065	880.524	947.229
951.619	927.908	906.03	1014.49	983.868	921.736	897.362	980.024
892.843	870.517	846.276	906.092	836.63	863.489	965.962	919.098
979.488	982.46	1009.08	926.18	1017.14	974.791	1075.29	972.067
931.13	930.244	900.884	933.134	976.477	856.839	879.694	911.253
939.741	963.17	965.465	934.441	976.134	936.582	1020.7	953.93
922.945	940.883	968.683	891.473	988.366	852.567	817.667	924.937
921.103	935.163	919.408	967.111	918.154	1009.87	842.919	879.78
946.797	919.876	988.513	883.038	978.957	1036.65	1031.03	962.748
996.795	971.168	1024.66	975.734	1080.94	1019.67	958.936	976.352
1023.05	998.361	990.264	1038.03	1089.58	1081.74	1035.7	1010.9
903.409	921.31	909.885	960.161	949.304	875.77	968.567	931.067
875.166	901.747	920.429	926.642	920.99	811.963	775.144	915.699
930.738	941.761	906.557	879.159	1000.53	1007.6	899.427	920.613
860.002	837.927	842.328	812.782	810.781	842.965	850.649	902.82
832.98	846.344	796.959	834.274	897.352	872.155	731.496	796.934
814.14	790.761	787.415	803.366	836.204	798.806	804.427	852.177
780.138	757.187	806.702	784.266	804.212	729.837	790.073	735.478
834.827	843.27	831.871	859.728	781.633	865.143	777.949	863.486
873.088	862.817	833.031	914.847	910.934	807.712	892.2	906.723
868.522	877.751	902.827	904.545	833.73	959.134	904.279	893.599
798.37	813.318	836.809	795.432	860.989	830.943	767.322	834.888
779.547	784.538	808.781	763.734	824.429	749.871	696.385	766.271
833.04	847.442	866.511	833.615	915.314	842.957	894.997	866.271
911.796	895.886	927.877	952.332	863.155	957.67	965.197	921.842
805.052	819.149	851.849	793.971	756.99	867.872	784.193	850.011
802.366	830.601	764.827	794.487	746.659	814.245	857.975	782.34
873.567	895.583	898.423	858.604	893.603	809.131	922.358	855.064
880.228	855.402	891.061	818.461	896.182	921.102	901.047	913.248
839.497	831.483	875.08	834.905	866.027	814.322	808.025	824.379
894.008	886.159	919.214	886.076	817.965	985.245	910.718	867.842
842.864	853.966	833.693	851.647	795.317	860.291	786.438	839.478
882.419	888.296	925.637	876.771	865.398	827.714	809.909	890.637
929.857	947.219	898.357	945.861	951.053	1014.3	943.968	885.804
936.753	928.812	966.439	878.533	856.851	867.056	900.448	900.734
863.347	845.709	900.421	829.464	906.901	839.679	889.371	883.334
859.407	834.607	811.193	888.147	938.37	820.499	852.584	818.942
752.329	768.645	706.063	692.723	783.999	828.285	770.442	736.655
826.714	809.054	851.371	859.936	786.898	903.534	749.703	808.356
831.636	824.933	830.664	871.065	856.245	906.828	828.87	869.556
913.717	916.824	913.741	955.691	865.037	875.998	897.829	931.831
823.926	807.663	870.063	784.489	914.615	808.559	820.403	787.977
765.661	774.177	771.837	771.465	819.499	775.922	813.766	743.792
828.61	827.679	842.921	793.595	765.876	847.212	773.303	803.038
799.825	778.936	788.485	798.85	719.973	806.239	748.277	784.182
801.331	818.247	810.263	805.24	825.675	871.833	720.546	788.028
892.915	868.951	910.958	880.827	934.53	848.581	911.32	923.956
903.221	890.865	917.031	950.649	921.799	847.76	911.331	867.994
984.592	968.834	1002.63	961.491	936.281	910.618	896.041	952.118
972.1	973.953	1021.22	947.534	1062.83	1033.19	934.152	945.634
799.37	774.86	797.588	747.431	804.224	862.268	736.35	758.508
948.297	942.616	976.359	930.546	923.084	985.892	1024.29	954.881
981.414	957.705	957.297	973.284	916.92	1025.98	946.663	1012.81
1031.63	1008.37	982.215	1017.51	999.249	959.217	1042.93	1015.25
1029.62	1046.69	1044.99	990.719	1099.93	1117.85	994.766	986.26
1034.07	1021.57	1025.89	1090.19	1041.7	1061.85	1118.48	1026.88
971.419	977.631	973.005	1000.68	995.535	916.514	886.233	988.253
975.489	1003.35	925.695	984.424	890.629	1033.56	1056.66	943.716
972.362	968.311	928.654	951.38	890.476	1003.23	927.226	949.338
992.986	1004.67	1006.66	1056.86	1039.2	1016.92	943.477	966.107
971.69	987.176	947.004	1022.2	1014.44	982.947	941.012	950.582
1027.14	1023.1	1022.3	1003.62	1042.21	1096.79	953.973	1039.06
1046.97	1056.3	1063.84	1106.94	1058.53	1028.57	1113.39	1029.03
915.382	891.968	947.857	927.407	1009.16	993.513	822.959	904.663
901.336	927.361	885.83	883.524	866.34	877.154	961.904	910.357
858.033	839.281	858.134	907.709	827.565	900.94	924.643	833.439
985.715	971.685	961.973	1001.61	981.483	906.608	890.806	990.505
987.761	1005.63	978.797	1026.83	896.064	968.428	1061.07	971.919
1083.1	1082.35	1054.62	1081.09	1008.84	1085.42	1000.08	1102.52
1028.17	1044.31	1003.11	1033.21	979.22	1000.28	931.317	998.898
1012.69	1006.45	979.999	1019.79	1082.78	1071.11	1109.85	1048.88
1001.58	987.957	996.374	1044.19	1006.74	945.887	1052.61	962.005
1003.46	975.69	978.479	1038.54	974.757	1076.82	924.355	1030.53
1038.99	1049.39	1000.97	1001.81	1023.97	1100.9	1055.59	994.867
1086.5	1082.27	1081.84	1150.8	1074.9	1129.25	1063.64	1047.95
1014.63	1011.73	1008.78	1077.69	977.337	1004.58	1083.9	1001.47
1040.57	1047.16	1012.51	1015.47	1116.17	1116.67	1119.32	1032.02
1038.24	1011.81	1079.58	1016.39	1096.09	990.889	1121.44	1032.59
1034.42	1023.37	1004.92	1072.59	998.025	992.674	1029.83	1006.27
1017.25	1033.61	968.548	1005.04	985.459	1110.48	1003.4	977.076
1170.2	1181.98	1173.16	1105.63	1134.79	1168.28	1199.31	1208.9
1147.08	1124.6	1104.24	1206.91	1069.15	1174.28	1243.66	1156.29
1082.85	1060.66	1117.05	1039.86	1159.48	1138.67	1145.5	1123.41
1045.65	1021.19	1024.19	1068.73	1127.59	1090.27	1131.12	1049.46
1084.91	1055.38	1132.49	1071.96	1047.57	1084.82	1015.64	1126.95
1112.75	1108.14	1083.45	1075.44	1128.71	1143.58	1197.06	1082.32
1125.98	1135.32	1111.04	1089.65	1197.29	1076.08	1109.17	1081.02
1088.39	1101.76	1107.48	1061.78	1147.39	1125.17	1123.17	1120.98
1031.17	1033.05	1038.54	1056.8	966.443	995.786	949.324	1014.93
1008.81	985.339	1012.85	983.121	1047.29	1021.63	1085.55	981.374
1098.03	1105.94	1092.58	1046.12	1128.33	1119.97	1194.33	1142.97
1081.15	1058.74	1107.73	1133.03	1097.42	1131.05	1005.52	1055.09
1004.23	982.287	1027.46	985.83	976.216	983.852	925.555	983.761
991.16	967.075	958.376	1006.36	943.709	1089.47	1047.9	1031.52
1041.62	1020.14	1052.46	1010.89	1066.26	1018.96	1054.14	998.015
1076.05	1056.15	1044.28	1089.38	1090.24	1026.92	1000.38	1110.9
986.138	967.913	1009.14	957.821	902.604	1048.69	1057.75	1000.01
982.972	972.02	986.129	976.821	1053.97	912.323	986.911	1023.89
965.351	954.337	921.704	995.076	1027.39	1027.89	1036.21	954.799
1030.04	1013.09	1012.46	1011.41	988.866	1105.13	945.255	1039.06
979.214	964.277	968.585	1026.08	939.551	918.371	919.945	956.98
984.398	1007.97	1017.93	1002.11	923.952	935.694	1067.48	993.444
938.47	950.664	975.074	987.721	896.537	861.14	970.353	911.751
944.681	948.026	928.131	927.379	913.846	916.097	993.36	961.212
939.397	920.463	901.804	930.649	882.757	860.723	854.103	908.052
976.068	958.79	1000.26	999.653	1026.23	1033.23	1073.64	960.796
930.156	904.797	915.912	950.11	843.63	1008.54	992.771	954.807
986.442	1011.27	1021.09	1039.57	1005.39	1049.62	1028.49	972.27
974.126	986.529	980.905	1037.08	1050.81	941.943	883.196	934.817
892.211	895.678	873.764	845.143	802.136	924.421	961.986	912.848
858.289	847.094	896.816	801.747	850.744	787.771	969.909	867.098
788.142	768.114	812.208	773.371	741.253	840.829	711.383	746.995
749.107	756.457	704.808	723.121	697.055	729.868	839.795	775.455
868.182	897.458	830.228	930.109	957.784	910.914	901.188	894.956
900.311	880.537	881.856	867.626	834.133	878.269	839.955	938.145
875.6	861.067	855.672	818.15	804.243	834.071	919.658	881.201
859.693	853.501	826.767	833.418	806.554	898.97	905.944	826.983
829.915	804.355	825.792	878.47	807.035	750.125	930.171	815.171
941.82	952.866	947.714	900.011	949.509	997.129	841.756	948.521
927.148	921.291	965.029	949.45	942.873	979.837	852.418	901.634
974.355	1003.33	925.7	1030.73	951.028	994.176	1005.13	997.03
924.956	919.087	895.478	898.972	1003.89	1024.25	986.034	941.415
886.141	893.382	871.91	882.48	888.359	874.862	785.183	888.042
931.933	911.195	969.939	978.857	856.975	1005.22	978.613	944.427
940.032	932.913	984.139	991.571	892.72	1032.18	927.729	980.284
914.514	894.182	921.152	908.371	927.755	867.664	974.038	871.843
937.518	953.004	900.052	953.851	874.501	907.382	910.214	924.824
983.628	1005.89	942.485	1038.54	893.184	936.301	927.314	979.993
971.093	962.139	940.035	1004.51	943.165	1059.51	1063.87	949.363
985.949	997.081	942.573	949.362	1016.77	1028.22	907.464	971.891
993.352	981	986.213	949.423	904.152	975.245	1014.3	1029.33
946.664	948.502	915.96	896.817	873.458	953.202	891.667	978.866
902.963	922.908	894.817	904.689	929.779	911.944	952.314	910.119
916.195	922.044	874.609	890.409	933.554	904.253	945.622	874.18
908.848	898.967	934.426	916.069	943.261	906.852	898.352	888.389
895.674	883.628	871.361	849.113	919.562	977.253	961.193	918.531
919.005	916.161	915.005	958.739	848.2	895.961	882.837	944.098
995.153	990.512	1022.24	1049.84	912.374	1042.92	915.662	1011.72
887.682	879.258	896.889	937.295	802.754	951.378	914.665	918.868
920.663	924.162	904.97	930.023	999.957	1015.28	871.949	933.793
959.611	974.163	990.655	1006.74	890.486	975.349	861.668	982.268
974.859	970.319	997.129	948.969	892.435	967.047	1077.73	991.619
965.387	961.149	953.943	913.047	1048.5	1036.71	889.25	922.17
938.387	915.88	897.177	931.947	933.58	888.313	877.889	914.718
922.555	894.021	883.726	971.92	897.049	927.921	845.899	907.126
944.583	931.994	902.682	922.427	989.357	894.814	1046.82	931.177
955.661	944.712	965.691	909.897	882.931	914.107	879.634	912.951
869.362	878.583	835.858	869.408	820.82	869.507	919.838	859.321
888.407	915.824	844.042	904.105	899.019	896.509	811.642	860.564
930.173	956.317	944.35	974.447	995.091	1025.28	985.387	923.196
895.027	892.5	898.862	938.884	843.573	931.368	983.716	877.895
872.166	856.595	898.026	863.999	846.387	965.403	927.42	884.333
868.452	884.286	864.425	832.839	826.139	927.442	809.134	838.871
909.424	924.984	879.164	971.064	924.261	992.311	851.905	873.883
874.624	889.062	843.375	832.314	796.284	799.073	923.971	856.919
911.879	926.5	911.564	881.138	872.942	999.579	973.383	895.329
899.186	875.541	875.851	936.675	843.036	862.459	887.737	857.404
979.455	990.349	970.113	951.987	977.625	928.483	1056.88	957.924
928.096	925.892	933.228	870.228	837.286	1021.13	839.738	913.076
925.596	908.326	876.726	957.557	973.463	929.074	863.65	967.64
883.362	859.273	904.07	829.681	915.342	818.018	835.519	877.024
899.125	918.54	887.311	963.668	972.853	974.33	1006.67	919.708
919.939	900.439	904.116	870.982	850.03	844.678	847.745	892.175
933.344	913.158	892.603	921.012	910.723	1013.54	907.169	909.586
880.718	890.677	857.541	927.098	797.081	945.791	850.717	888.504
877.259	900.922	887.922	832.377	865.899	866.826	951.716	889.77
871.736	872.729	872.897	813.899	839.43	909.96	805.286	865.25
835.659	847.821	873.154	801.141	807.913	817.211	842.776	848.393
783.317	762.532	797.416	786.706	727.697	742.481	755.541	818.316
932.589	959.796	965.107	968.634	886.454	1005.31	1038.27	946.531
953.63	956.083	913.944	934.54	1040.97	889.133	1058.73	942.867
889.469	900.253	844.525	880.027	965.239	971.961	1002.13	871.832
913.783	885.977	877.021	908.133	820.811	953.781	889.815	895.484
909.446	927.998	886.95	879.211	872.39	861.204	890.47	944.224
905.112	920.029	908.963	966.769	872.74	935.179	949.02	873.644
961.993	939.205	963.66	898.357	995.915	1060.93	885.784	998.439
946.123	947.626	987.378	995.29	924.45	926.144	934.402	947.535
1004.04	993.589	1034.77	943.277	1056.52	1004.7	928.911	989.362
993.238	996.025	1017.36	1043.79	977.212	1003.83	993.966	952.689
1034.73	1028.66	1069.27	1059.49	1066.87	964.623	1121.57	1065.3
1040.84	1035.74	1030.4	1063.97	973.389	1060.22	1088.97	1078.58
943.933	924.777	990.732	954.928	885.161	944.439	951.797	983.602
1010.2	995.522	968.722	1011.19	1096.62	963.499	1036.11	992.412
902.777	874.009	929.226	875.677	955.552	843.552	820.407	890.443
958.562	983.982	913.535	914.938	968.391	902.954	882.648	941.271
917.912	927.134	943.267	941.977	929.933	1008.8	900.374	908.531
1030.66	1056.62	1002.1	1019.16	1093.04	1049.29	1078.45	999.544
988.417	968.227	951.631	1037.26	1025.5	924.622	1031.89	958.127
903.305	928.571	924.304	942.863	910.75	972.08	928.914	935.071
918.187	935.866	951.682	875.567	914.216	923.875	981.653	942.464
874.849	879.493	843.765	823.45	797.286	958.45	891.58	874.074
859.981	856.383	885.962	899.218	785.383	815.079	845.595	904.905
937.545	923.002	918.209	965.91	857.92	935.869	1054.72	929.228
832.982	848.099	836.139	851.809	739.784	876.884	863.599	854.128
856.165	839.885	838.644	890.991	859.957	935.069	953.153	891.853
889.749	863.6	883.67	863.849	975.087	893.577	981.906	889.403
759.162	775.202	769.768	719.513	723.815	693.875	669.741	765.983
819.998	830.27	798.284	882.513	729.305	862.517	778.961	841.269
796.702	809.615	818.121	816.417	792.931	733.102	706.263	827.139
815.683	824.207	819.451	806.471	900.685	745.798	745.39	828.9
840.409	835.552	863.335	801.271	847.506	938.206	898.459	835.782
736.332	729.778	737.976	738.663	655.804	698.419	717.333	717.692
782.559	801.527	791.965	741.154	860.534	848.77	826.792	745.638
800.65	789.696	785.126	801.752	858.746	746.157	714.578	820.403
805.857	824.729	804.356	860.617	861.11	867.705	842.262	840.706
841.716	859.06	798.669	877.529	883.03	858.42	822.554	854.495
835.875	857.011	843.149	782.947	755.689	798.284	820.651	838.165
887.299	887.637	915.512	854.634	866.258	880.95	957.616	859.231
832.786	840.926	876.354	871.707	781.475	782.204	790.444	810.77
840.564	867.618	863.642	807.562	864.49	839.958	813.54	845.036
851.239	847.877	865.065	911.188	778.618	848.069	935.22	835.671
792.65	766.251	807.233	817.906	719.114	769.189	885.724	762.212
805.587	827.592	839.159	776.838	819.96	895.125	870.483	842.648
903.77	911.641	878.182	889.783	987.424	868.082	862.385	934.055
922.971	914.276	961.64	947.596	1017.61	1022.63	814.332	938.542
874.298	904.119	879.558	869.609	914.888	804.419	802.166	870.718
872.208	855.658	847.823	845.574	884.404	947.657	820.145	832.029
836.258	845.405	865.493	835.666	797.177	861.766	839.628	795.471
889.044	895.344	906.267	926.936	946.765	914.662	869.575	867.385
843.519	836.754	831.517	803.761	917.719	834.401	742.404	812.27
847.791	826.322	819.878	821.05	847.018	855.175	960.301	860.92
737.366	708.874	705.603	703.148	724.6	746.794	653.437	709.559
765.967	761.234	802.117	719.793	793.433	830.188	845.286	791.094
747.872	728.918	736.005	714.234	660.808	745.087	846.04	723.158
805.848	819.395	772.363	771.946	872.606	834.933	887.364	802.121
802.632	794.854	797.139	753.196	733.189	836.505	728.163	781.071
836.572	857.066	814.154	875.697	902.157	851.197	772.947	860.514
936.729	950.783	894.793	916.063	891.261	929.459	907.737	966.871
950.243	954.504	935.545	1000.72	921.843	994.368	995.977	932.43
911.529	892.141	889.77	880.649	898.387	908.071	1014.18	903.034
877.055	904.498	838.45	839.351	819.935	840.021	800.811	915.95
889.133	875.052	856.054	928.913	868.032	948.532	986.067	862.256
725.346	750.821	742.304	739.059	785.722	681.335	802.621	749.517
792.211	775.637	798.836	851.3	747.577	772.221	725.433	803.846
929.019	921.432	908.419	888.029	998.117	911.312	953.807	906.333
840.214	815.464	881.358	872.531	840.203	839.285	747.236	830.113
962.967	971.374	970.339	957.316	1014.15	1034.26	1070.17	941.022
965.139	945.976	963.775	1016.61	914.134	1028.8	907.65	1000.84
895.597	868.3	876.09	879.823	957.858	935.435	981.741	886.404
887.525	900.916	915.399	844.012	871.645	853.129	922.752	920.905
865.482	856.329	906.024	850.577	895.74	848.348	849.979	830.008
824.34	833.977	873.935	782.378	761.566	826.278	811.634	838.837
804.266	797.298	844.617	824.573	749.056	851.476	724.828	802.868
739.239	746.88	758.821	788.184	755.084	749.07	638.7	703.89
741.694	712.993	753.186	796.714	661.658	724.408	648.657	756.172
767.85	792.485	721.473	788.425	694.845	833.015	698.54	729.026
863.952	881.986	832.734	906.772	958.39	815.115	974.177	883.626
945.773	960.523	933.271	980.532	973.545	904.456	870.709	950.204
821.904	840.691	861.814	871.849	796.149	894.073	873.999	865.486
867.472	860.47	853.674	883.116	867.323	865.452	806.401	827.84
864.054	871.091	860.661	813.88	922.51	953.261	818.683	861.08
740.903	745.433	778.728	687.854	754.238	801.733	741.873	699.812
772.896	774.699	732.065	836.294	721.243	841.95	669.758	814.899
774.388	760.892	787.732	712.722	821.582	743.941	671.736	768.46
796.379	781.297	833.123	741.453	866.769	786.246	818.767	760.958
732.364	729.463	738.639	682.966	674.22	820.412	818.009	739.623
916.019	899.682	910.58	938.13	929.463	916.287	850.718	876.082
849.84	868.107	882.778	876.581	804.925	817.211	957.994	885.005
922.964	952.13	958.181	889.988	911.973	975.642	925.04	902.683
904.99	876.79	904.667	866.262	978.214	924.982	939.369	902.555
932.733	934.873	902.491	883.013	994.911	944.123	865.652	952.2
920.31	895.535	894.778	891.989	846.551	902.71	833.035	924.757
941.022	959.148	928.281	886.496	976.476	861.834	927.233	914.298
779.246	808.594	763.204	818.724	715.929	750.132	743.708	778.51
912.907	886.923	957.212	943.427	944.101	985.053	924.968	927.687
810.346	836.71	811.251	816.194	856.93	787.013	839.423	775.865
808.537	779.628	838.117	835.388	848.211	897.975	772.799	783.392
829.533	840.563	861.889	813.376	911.155	869.82	791.174	824.026
906.517	923.541	870.27	891.665	839.768	828.363	801.716	923.677
902.805	904.853	876.212	852.367	930.099	955.395	817.913	898.617
888.185	911.307	893.473	932.48	890.89	876.721	985.809	927.112
931.132	955.073	961.95	883.987	924.166	1030.95	863.124	955.696
879.419	886.976	892.47	863.187	851.797	835.902	930.534	835.338
901.667	879.939	898.937	839.124	885.624	848.624	948.948	940.051
838.053	821.121	799.453	778.062	855.624	902.253	811.265	802.326
941.535	922.463	902.368	942.24	862.613	1035.3	1007.76	933.358
848.788	821.297	838.547	838.246	759.533	934.638	796.846	809.854
867.732	844.148	866.813	807.047	845.44	926.177	806.862	888.125
861.905	868.892	853.924	821.156	796.569	859.862	929.173	901.921
876.603	902.983	926.189	915.076	867.175	806.123	958.023	892.013
871.862	863.129	912.871	929.801	945.377	964.667	830.271	868.519
824.636	819.274	857.839	863.997	855.506	772.683	897.293	793.553
819.75	848.811	848.168	868.029	907.977	765.029	819.346	781.726
767.427	794.162	753.324	806.192	859.936	816.14	729.488	763.596
814.034	824.632	839.641	827.44	856.307	904.242	733.949	805.024
888.256	917.554	922.595	898.764	847.455	942.342	836.762	923.734
857.167	873.177	822.732	896.633	845.876	878.171	898.942	860.83
842.426	832.628	830.225	867.108	800.984	788.591	757.918	820.563
866.729	876.472	820.432	895.807	931.664	900.865	938.964	866.703
924.373	909.023	947.551	905.013	962.176	957.335	947.646	900.027
916.549	904.28	869.767	977.012	876.297	989.238	968.467	886.571
820.731	831.541	819.464	788.418	751.84	903.234	861.134	804.306
886.283	887.954	874.522	871.682	827.998	828.134	993.12	895.596
879.004	873.7	918.178	870.816	902.727	813.34	987.08	876.465
880.95	887.109	895.482	934.419	869.402	898.43	927.535	905.78
805.134	820.165	789.491	844.065	759.579	876.955	726.526	834.036
844.527	849.539	868.522	815.672	832.816	774.413	918.804	824.83
839.44	842.548	884.717	847.944	873.81	903.018	892.542	853.615
851.958	856.973	873.157	827.418	775.428	774.095	950.448	817.942
956.998	957.707	966.441	983.05	913.258	930.167	866.035	980.153
962.763	937.719	916.237	949.94	931.992	922.325	1018.32	919.746
892.911	906.085	871.38	944.729	908.411	989.326	869.772	889.477
882.911	912.68	841.19	935.208	815.276	819.589	878.18	860.276
878.017	869.289	857.489	870.88	871.444	927.914	894.003	898.01
723.526	751.801	736.919	684.678	664.327	788.563	647.501	755.141
811.794	802.58	836.86	769.814	815.829	793.792	719.37	772.492
708.309	731.502	738.069	761.265	780.306	801.296	728.481	723.404
861.155	858.437	888.664	897.458	769.052	922.91	778.098	877.014
858.12	852.925	868.674	803.556	859.999	861.502	789.206	816.459
894.414	877.478	865.858	866.94	902.796	888.645	983.7	890.486
915.681	893.22	951.915	947.722	917.875	837.652	863.842	881.599
900.75	889.285	909.234	871.094	822.521	889.499	978.706	896.22
853.178	866.744	882.08	868.943	940.663	781.257	749.75	889.406
904.619	921.592	865.886	901.095	899.901	976.275	917.7	861.119
884.56	896.187	867.308	945.086	942.381	815.461	939.59	921.604
853.426	824.014	893.871	906.076	937.347	804.577	745.881	836.203
798.871	819.464	808.755	822.604	715.806	896.852	858.601	830.457
920.421	945.761	886.566	917.326	897.805	901.984	906.326	881.48
881.472	897.73	856.556	901.216	862.906	897.575	815.356	858.459
811.525	784.085	831.571	802.066	778.317	900.863	851.024	797.677
841.765	834.456	852.102	875.08	900.271	768.666	938.158	836.893
849.732	861.992	874.344	904.806	855.181	801.065	809.854	816.102
831.78	845.551	792.332	837.161	921.542	782.357	927.235	833.866
832.795	816.252	865.338	877.338	818.367	892.684	809.12	863.776
842.06	828.204	882.735	878.085	835.315	768.179	857.68	857.489
904.036	914.418	945.506	949.518	833.998	912.302	931.945	942.582
857.018	855.667	875.229	804.876	917.877	911.471	842.984	852.214
841.59	849.013	796.097	898.495	777.168	899.596	763.391	813.549
794.268	778.454	811.573	805.113	829.505	769.429	827.058	786.072
881.806	862.434	853.897	856.294	872.417	837.27	938.878	846.68
903.185	922.964	951.33	928.783	974.124	913.43	909.64	870.526
868.665	884.68	866.85	862.979	803.857	793.962	901.988	833.852
903.245	929.314	859.963	875.218	927.229	900.437	870.878	929.9
912.509	888.982	944.232	875.824	986.887	937.318	938.873	950.488
818.563	799.497	818.637	868.002	830.052	751.272	897.879	813.16
847.517	823.462	799.594	908.289	833.232	890.296	948.861	834.325
930.646	930.032	921.129	970.418	1012.99	1007.65	891.866	953.277
867.888	849.483	843.644	846.301	841.293	796.677	893.606	866.216
960.231	983.984	966.469	996.514	1008.63	892.911	949.268	966.248
996.797	972.743	1007.28	1048.14	1006.17	983.456	1010.42	968.604
941.376	914.026	978.887	1000.11	1026.18	894.177	1006.37	932.919
968.514	971.952	941.468	1028.04	875.862	899.882	999.442	956.926
875.442	891.792	859.262	882.296	963.861	854.236	860.641	839.33
846.903	835.62	842.757	853.642	831.616	921.806	935.67	885.521
822.521	803.26	839.236	845.533	866.826	849.657	748.169	845.275
875.775	866.113	921.559	882.514	915.615	871.449	799.386	838.892
854.343	836.952	815.453	870.717	867.121	864.706	879.153	840.406
872.71	873.319	871.538	841.537	800.437	855.746	948.232	851.494
847.286	871.668	838.056	897.917	909.424	790.483	820.399	845.458
851.451	859.187	808.189	891.245	818.962	867.796	846.14	850.884
798.087	774.179	835.907	822.684	734.101	789.637	755.349	835.955
890.266	883.717	890.066	942.781	942.459	917.803	831.858	860.088
825.239	798.516	781.836	781.69	795.995	807.01	852.962	855.742
827.021	827.098	778.95	790.119	793.294	781.478	903.327	851.025
857.579	853.482	822.834	825.956	933.879	778.49	847.443	861.027
833.775	863.629	882.09	840.843	757.285	777.733	832.191	801.744
825.232	843.928	807.778	808.082	798.841	841.839	865.733	834.348
869.865	869.004	857.932	891.531	937.45	818.128	931.541	905.934
830.557	854.223	812.482	816.139	895.904	827.524	834.615	806.455
926.446	904.699	891.579	875.501	977.265	1012.33	967.677	935.711
881.986	875.386	841.668	888.322	918.081	950.837	806.221	899.32
821.287	846.928	850.251	800.245	744.979	918.787	766.313	779.193
818.402	843.452	822.981	758.515	908.214	892.509	814.59	802.487
733.54	746.354	701.102	768.126	775.578	689.741	769.882	742.169
862.415	869.515	906.144	911.958	904.989	841.107	944.396	867.502
932.807	923.404	981.033	926.307	999.406	1004.55	867.007	911.17
939.371	965.532	946.502	957.192	948.911	871.495	982.921	916.343
942.085	919.571	902.122	958.355	942.356	1005.56	958.289	926.893
889.273	903.108	937.381	949.714	975.899	937.296	984.175	923.785
935.586	944.375	982.513	877.416	841.729	919.82	957.499	932.058
901.435	921.424	941.109	858.549	955.387	895.192	1001.02	860.766
948.656	942.552	977.64	981.958	896.572	880.542	1029.94	960.038
958.877	973.866	940.217	963.47	903.532	1029.51	928.137	998.094
878.106	898.219	925.503	921.277	963.152	851.565	864.254	890.033
828.025	817.373	801.1	857.989	802.928	909.467	769.921	847.269
829.11	832.245	860.759	826.943	774.965	804.279	829.669	787.304
906.373	935.121	862.304	951.13	919.888	899.553	980.48	902.604
859.283	862.241	838.008	816.139	896.535	933.499	791.416	840.309
836.608	826.434	849.211	824.03	767.823	842.411	936.24	878.481
883.414	890.582	835.646	877.844	977.261	894.115	964.819	876.063
854.489	846.127	823.481	887.14	783.664	897.214	766.06	813.651
853.318	868.708	876.753	885.966	819.376	823.503	956.915	864.076
839.033	833.867	855.028	847.69	827.512	906.746	945.122	835.713
828.86	828.4	792.444	838.862	752.353	928.481	928.523	804.238
884.633	896.318	918.424	840.04	932.687	939.954	854.488	925.548
830.506	858.87	819.718	806.785	762.204	918.381	770.251	839.965
777.199	766.864	748.929	832.504	855.126	825.368	749.621	806.487
813.046	833.314	827.32	764.501	863.2	848.951	872.387	781.577
859.007	873.351	822.964	843.424	809.572	945.682	941.246	867.51
943.613	970.863	952.469	992.178	933.926	1000.54	1048.48	966.659
780.27	752.186	797.457	833.887	830.69	728.711	722.814	746.362
765.428	756.84	807.145	768.404	735.618	837.893	844.567	809.35
855.828	865.588	817.505	838.757	933.701	952.472	919.224	816.998
835.104	821.994	825.499	782.113	814.166	842.736	811.347	808.012
883.134	866.957	900.466	852.469	879.083	971.008	881.97	858.713
883.424	896.092	863.286	918.13	957.892	899.302	991.024	866.977
963.627	971.101	941.663	983.434	987.4	1009.6	881.551	964.455
832.303	837.74	790.003	772.959	907.12	875.497	867.979	822.029
888.747	898.373	897.674	951.594	867.073	981.897	869.102	929.494
873.072	845.925	915.023	929.607	920.17	921.69	847.328	857.963
842.949	833.876	878.611	809.846	798.353	896.512	952.127	857.768
922.584	919.664	965.184	931.201	991.521	893.387	936.278	950.134
1008.04	992.498	1053.73	970.661	1040.07	1084.68	1042.68	970.036
962.511	975.414	952.924	980.068	889.786	904.598	885.689	924.615
866.325	887.696	903.775	895.29	848.783	856.776	894.174	826.524
796.578	783.468	756.888	752.282	831.417	855.63	709.952	784.969
819.737	833.6	815.49	772.204	787.254	889.892	724.687	831.254
908.023	886.288	945.573	872.552	948.849	919.531	925.835	938.013
838.375	858.578	872.227	851.659	750.245	938.062	766.83	827.897
910.494	888.81	860.95	916.459	872.537	950.062	981.897	911.457
864.133	869.426	873.271	893.967	875.478	801.305	787.596	843.845
870.548	862.517	847.702	883.025	777.316	915.624	940.582	860.995
857.979	876.384	906.624	891.255	931.132	887.333	840.247	884.46
905.191	905.418	904.849	931.959	896.817	892.099	871.518	869.215
939.921	939.297	941.564	956.646	863.441	863.387	922.531	908.855
921.735	944.358	944.004	913.059	919.639	1009.38	1007.37	881.508
882.705	873.894	871.298	927.594	922.411	842.409	926.679	877.453
920.965	917.931	883.535	875.352	833.099	857.224	993.518	964.651
857.345	885.157	842.181	794.555	951.452	875.738	938.134	821.218
916.872	889.41	938.384	903.371	904.882	914.829	1011.98	945.437
894.795	923.173	912.533	956.988	975.903	910.061	995.932	906.351
912.347	893.699	876.556	892.774	905.868	993.54	950.888	911.439
887.1	897.127	891.224	897.616	963.464	819.716	869.397	883.762
886.073	891.26	855.246	838.57	922.344	819.957	988.425	889.551
879.834	890.341	874.487	908.441	888.006	835.321	828.338	867.614
905.228	896.889	945.554	969.461	939.484	940.514	961.181	921.699
856.477	863.693	852.146	798.722	844.096	834.135	944.044	895.567
933.818	952.487	945.565	974.655	977.66	872.362	937.534	932.968
815.327	786.483	795.02	806.544	824.956	836.211	784.902	822.367
893.266	868.298	862.947	944.314	917.718	890.454	831.336	874.715
843.649	872.137	870.578	792.344	776.646	891.458	785.366	857.145
925.903	934.984	958.86	986.484	985.851	964.256	870.478	961.379
897.506	881.38	852.288	935.749	892.371	988.473	904.696	923.64
887.638	881.847	849.776	892.007	819.851	907.539	822.084	843.662
838.246	815.567	821.21	806.231	791.549	775.297	876.306	850.394
872.868	858.975	908.586	881.483	860.236	870.139	796.569	833.393
929.203	914.673	971.054	976.45	857.989	905.002	915.804	921.249
930.884	920.784	959.962	870.361	875.337	982.226	991.027	969.974
844.351	823.485	838.175	860.762	845.529	799.857	801.424	802.544
760.096	750.977	721.307	720.071	691.641	708.375	712.603	785.231
793.452	770.752	748.279	777.059	801.816	754.346	851.213	811.063
917.823	940.872	926.957	870.016	868.108	875.605	926.505	872.843
815.413	791.07	799.475	763.005	836.951	806.908	911.226	814.284
794.63	820.433	766.205	809.826	817.994	715.227	792.401	771.704
821.654	815.595	862.762	818.183	821.208	857.595	783.627	830.686
792.066	764.91	780.354	793.658	708.867	811.941	844.732	804.382
898.029	888.571	913.645	869.799	896.099	983.507	922.132	915.01
896.402	910.56	891.63	879.01	941.009	912.531	923.154	884.15
903.301	920.982	857.025	922.309	879.433	851.298	930.284	916.463
998.415	1001.11	967.725	985.575	1054.65	951.525	1048.43	1006.02
967.403	978.577	1013.07	928.784	999.3	1066.49	998.897	923.065
933.528	957.146	957.704	930.602	858.657	996.047	989.652	897.921
905.461	878.748	886.36	933.432	948.186	899.039	946.742	936.445
891.284	879.504	859.927	913.725	847.766	851.725	1001.2	859.849
893.569	866.34	867.965	945.608	825.862	883.778	894.907	858.798
945.863	927.592	925.296	913.551	943.724	943.421	872.52	947.629
906.298	919.508	948.521	924.769	971.388	839.474	894.567	898.783
913.057	926.363	937.926	856.729	991.852	978.448	893.752	929.985
989.751	1012.42	995.725	1047.58	1005.36	925.12	909.364	1008.8
956.553	961.499	956.898	1017.37	964.642	1037.74	922.232	998.255
1014.32	988.566	969.928	979.824	1072.56	1092.62	1059.13	1005.95
924.725	950.09	875.25	903.65	975.313	864.414	834.859	927.412
952.481	970.503	974.157	921.766	894.691	885.547	1040.64	971.173
893.344	880.501	851.171	894.762	902.85	892.124	981.516	928.248
924.523	927.143	890.33	868.978	961.292	1004.55	843.943	969.336
917.892	946.979	927.862	977.81	868.104	942.133	960.088	911.306
855.891	868.831	855.471	825.37	767.939	950.861	845.342	841.219
935.421	955.759	904.959	946.701	969.65	958.364	1010.19	906.539
1189.47	1185.46	1161.56	1200.84	1254.18	1166.27	1120.05	1178.47
1063.78	1062.02	1031.31	1078.87	1099.72	1128.95	1109.04	1083.08
977.984	981.627	928.689	935.504	1063.1	983.965	994.493	988.902
920.749	906.894	887.326	972.176	859.829	953.497	928.104	902.731
957.634	972.575	908.467	950.969	894.389	915.732	918.84	974.195
990.486	990.719	942.288	962.67	951.497	918.049	1096.05	968.862
940.848	949.657	987.224	902.368	949.802	877.333	849.651	899.786
791.191	779.656	808.036	816.227	830.58	819.815	755.325	766.055
942.576	920.9	936.79	965.437	909.693	976.948	950.612	952.805
809.667	808.201	843.705	761.006	740.995	803.494	919.635	787.952
863.763	855.51	851.169	875.818	934.366	908.864	789.412	849.179
926.117	943.404	972.86	892.278	905.184	884.871	862.038	922.71
985.15	1001.97	1016.28	1043.65	1043.84	918.981	908.51	968.934
910.87	920.981	893.504	944.879	900.285	873.286	864.632	898.943
893.275	871.285	916.643	931.83	824.837	841.921	953.626	885.634
777.481	748.774	730.471	822.61	792.975	826.563	814.717	819.097
771.229	774.82	811.826	759.601	711.402	871.021	695.603	779.657
844.743	832.793	837.41	844.06	829.89	835.589	745.294	840.086
809.478	835.843	826.766	750.174	873.835	733.103	909.851	789.088
709.17	738.024	751.213	755.655	748.967	742.471	764.338	732.25
783.164	770.361	769.039	815.611	787.957	735.034	814.305	774.19
769.495	787.544	800.683	789.495	687.11	795.486	744.296	757.15
761.865	785.631	806.337	762.031	726.727	777.309	786.939	754.201
729.731	735.583	714.084	673.898	710.655	711.543	708.882	733.508
731.506	754.547	754.827	759.992	769.417	780.28	764.136	752.6
717.274	743.898	705.88	781.529	633.929	700.38	735.767	760.391
877.274	880.223	860.325	900.938	956.95	895.045	809.368	898.93
913.826	927.529	924.635	943.224	857.238	918.192	824.39	956.74
908.157	912.763	883.702	937.047	916.088	830.505	960.754	875.918
844.038	815.589	872.342	829.404	880.343	787.642	850.108	818.445
901.028	897.819	890.532	877.447	914.749	946.484	909.266	925.217
916.717	925.495	933.417	968.53	1004.42	908.644	815.303	956.193
866.768	868.041	880.587	880.305	941.14	826.519	862.519	896.554
827.398	819.736	872.465	814.727	898.148	767.543	829.42	803.599
871.249	897.477	833.458	850.191	788.58	868.952	824.117	875.793
921.776	941.548	909.259	934.35	938.49	895.589	1003.68	932.642
925.537	946.483	910.165	938.357	852.736	960.6	1023.51	967.082
962.032	954.385	919.359	910.775	980.811	896.9	1075.27	1003.07
933.009	938.6	976.514	901.128	997.397	867.819	974.665	906.243
898.53	920.883	866.031	847.745	837.11	962.982	850.546	879.859
931.441	957.451	910.221	942.477	905.166	984.705	932	938.061
915.583	925.691	922.799	911.521	876.23	905.078	954.129	915.996
949.569	931.975	905.437	925.957	884.244	1047.06	858.026	908.227
841.319	850.55	817.802	853.878	819.66	870.218	753.088	816.221
919.189	893.512	954.819	882.655	945.505	904.314	853.248	900.328
949.787	944.19	961.817	954.369	900.921	1006.77	898.728	908.295
944.552	954.568	909.971	922.182	977.246	994.01	1010.89	957.129
901.89	927.914	915.407	933.509	978.284	915.15	796.972	888.853
896.682	915.339	872.702	860.365	991.384	836.323	803.692	902.034
887.477	886.55	879.679	870.938	941.411	827.006	958.796	861.511
999.996	1015.4	1031.56	967.177	934.377	956.496	920.043	1041.54
917.79	912.813	943.753	936.458	838.163	964.676	877.564	923.64
839.813	868.12	840.853	817.051	874.053	883.653	776.117	852.375
850.395	879.674	884.792	849.043	869.847	922.981	781.375	806.039
911.114	932.963	953.781	975.541	816.277	942.273	847.245	910.832
819.893	813.226	867.795	861.656	894.357	881.786	923.015	803.559
944.489	941.774	920.734	977.585	987.811	977.409	955.672	959.911
915.736	900.538	960.337	889.599	1004.97	856.565	980.738	881.888
979.115	996.181	968.383	979.261	933.601	940.598	1060.53	935.328
975.976	998.946	952.958	938.076	1059.42	952.495	978.945	978.855
895.005	919.827	856.452	884.122	981.878	871.369	799.613	888.735
948.408	951.905	918.045	896.984	942.747	1034.11	911.747	964.782
901.662	907.594	918.534	894.24	892.356	832.145	845.647	944.926
929.402	908.334	969.25	939.973	923.455	975.299	1019.71	914.752
839.698	863.681	822.65	893.986	900.012	849.931	817.338	829.179
922.783	919.806	901.21	892.973	938.867	935.51	889.258	944.981
887.811	870.152	934.317	942.812	916.576	888.965	896.164	907.505
860.471	884.45	908.417	840.8	950.308	930.643	799.293	904.041
882.205	897.96	915.146	947.008	924.319	887.352	803.654	876.472
820.916	843.865	835.462	824.902	803.931	872.104	780.398	825.818
824.492	811.589	840.102	879.338	905.486	816.989	809.034	860.703
825.404	835.798	814.991	866.536	744.507	766.29	869.819	790.884
800.734	810.591	761.091	810.793	784.089	790.979	791.571	762.672
863.247	840.615	912.011	919.456	902.409	876.681	886.951	894.084
894.603	889.042	911.277	836.105	902.474	941.443	854.368	878.669
860.097	846.614	829.994	842.29	849.695	787.986	916.49	857.047
919.168	932.168	912.617	961.847	983.783	880.21	890.14	938.31
915.65	902.653	888.775	949.562	852.972	985.002	1022.02	911.402
946.012	969.784	896.07	915.301	982.856	951.158	929.431	929.168
967.259	986.853	1005.39	939.33	997.79	955.009	965.086	924.214
920.206	913.607	938.222	899.907	857.486	916.819	957.002	875.708
916.735	916.609	960.351	853.126	977.909	937.802	980.134	877.76
977.914	989.602	981.722	1036.27	976.428	983.211	929.502	937.036
974.966	995.028	943.236	976.114	1065.19	930.397	905.996	975.076
1013.12	1019.7	1015.44	959.179	1105.01	1084.79	1120.28	990.087
1017.96	1022.45	1050.61	1048.02	1054.77	1040.81	1092.37	1005.59
1032.7	1022.27	1050.64	1049.05	972.74	1020.16	994.9	1065.14
1036.14	1033.53	1037.94	1021.68	944.496	973.377	1005.83	1074.35
919.021	931.848	930.962	933.714	881.872	907.078	859.749	958.904
966.309	989.374	959.469	977.894	982.326	899.999	1004.92	922.347
996.789	1010.04	971.521	957.627	1021.24	951.475	935.893	1035.46
969.442	940.559	921.332	930.314	1040.07	1059.89	927.94	949.306
978.334	988.821	983.691	1003.38	960.459	1043.72	1015.65	941.8
982.016	978.327	933.305	917.532	956.169	924.42	901.69	1010.52
984.407	980.677	981.202	1046	1020.49	1078.32	891.123	996.771
905.893	882.915	941.599	920.04	964.251	934.434	965.943	912.305
893.034	911.915	862.882	828.14	943.634	934.822	857.599	848.105
899.916	889.407	854.451	906.543	959.767	863.603	934.807	881.787
910.181	894.955	896.329	962.721	841.554	998.452	913.71	944.342
913.351	903.913	882.587	931.951	860.968	929.316	968.001	907.898
987.88	980.422	944.403	1019.2	932.224	909.459	1013.12	963.516
1014.69	1017.49	1050.66	975.005	1100.22	1109.38	979.274	1035.53
991.544	995.259	1021.15	999.696	993.533	1069.97	1091.54	961.323
1028.54	1022.29	1006.68	1083.67	1043.57	1065.06	1030.85	1034.45
999.003	992.891	974.751	934.404	907.48	935.065	922.932	1012.99
931.664	932.586	881.762	979.406	978.906	967.212	1008.59	890.351
946.511	955.963	965.491	901.825	1030.24	879.685	1035.2	916.438
1058.11	1085.17	1055.92	1002.16	1082.07	1032.06	1094.28	1026.38
1040.71	1054.05	1075.09	982.142	1045.45	1073.26	1013.01	1059.91
964.671	958.676	980.492	1019.88	1047.56	889.852	972.849	997.25
948.601	968.513	929.568	952.499	995.189	897.154	862.423	946.68
1025.42	1003.48	1038.17	971.327	979.779	1076.56	990.371	1024.34
992.135	965.763	979.936	1009.59	987.35	1007.94	1085.33	993.647
890.561	865.616	925.344	933.242	845.257	845.965	966.119	877.512
935.132	914.966	912.2	943.419	942.98	1020.42	876.368	907.846
953.329	942.782	948.987	938.328	909.17	912.077	1031.4	937.159
964.352	952.456	974.237	946.659	902.108	947.872	920.405	989.976
1018.46	989.157	991.942	1016.17	994.691	966.939	1058.75	978.972
1003.91	1006.3	1033.03	997.832	961.698	990.519	1016.09	1012.98
963.572	939.295	1010.52	918.613	880.36	1016.25	980.3	986.517
943.582	922.373	928.441	976.319	887.324	868.981	1026.82	967.922
846.984	854.853	803.039	831.995	918.736	867.941	767.814	823.378
857.688	879.247	836.427	865.478	936.251	816.966	943.935	875.232
952.14	980.593	917.066	889.113	881.492	1037.41	1003.01	936.629
889.007	893.257	856.99	951.137	975.883	902.258	885.887	927.444
858.801	888.612	893.583	836.414	824.147	807.026	802.177	859.463
952.325	955.538	929.323	925.808	1025.46	1021.78	881.873	929.454
926.813	927.74	971.002	973.468	873.811	982.076	977.35	890.995
872.118	861.958	911.657	821.88	795.073	853.979	829.808	897.021
894.38	890.18	893.918	872.574	833.558	926.229	909.279	930.123
896.838	896.347	870.774	873.951	902.767	926.882	910.195	898.756
932.209	906.471	933.032	964.71	847.921	961.828	987.723	927.134
891.994	915.258	845.08	918.892	969.814	919.28	999.258	909.854
931.709	905.587	919.568	886.539	1009.87	856.989	936.322	972.933
959.128	955.299	969.986	914.543	1052.08	948.833	1017.36	969.831
978.428	998.026	953.827	1011.34	1048.92	1068.32	987.452	937.094
936.657	930.329	959.064	949.26	957.509	975.413	1045.23	961.795
914.324	921.133	948.904	911.87	819.67	1001.96	831.003	923.087
922.56	941.678	963.518	967.984	1005.65	1002.03	1020.28	919.756
882.936	906.11	909.887	830.878	799.968	930.444	806.479	859.251
835.865	861.731	790.772	840.517	742.1	835.512	752.365	833.876
898.356	879.803	860.72	854.334	853.189	964.809	990.843	921.1
866.309	851.824	903.835	811.846	939.104	940.255	966.805	852.423
850.829	874.701	816.347	879.189	812.889	804.308	891.876	887.294
871.216	876.818	853.387	841.509	874.469	854.794	892.947	885.033
894.695	894.925	917.731	859.806	970.893	916.594	822.953	897.05
886.012	892.78	846.096	887.041	913.212	839.278	929.39	893.441
854.434	873.599	809.258	883.142	785.178	858.241	841.903	862.914
790.256	792.169	828.636	737.133	755.79	743.245	807.961	802.916
729.698	711.822	718.282	786.221	653.913	756.154	838.512	696.328
729.136	726.37	774.734	727.254	821.832	789.716	629.145	709.48
797.378	793.053	757.4	775.024	771.063	835.363	833.707	828.943
884.259	912.222	836.836	886.554	919.887	815.068	803.842	856.214
925.354	932.558	943.821	978.71	873.151	969.096	992.944	908.86
863.801	875.525	829.073	819.096	875.07	902.935	780.71	888.665
823.88	837.09	816.96	793.785	744.757	753.47	784.391	826.653
793.413	784.227	747.19	853.866	798.387	850.811	738.103	780.698
826.974	827.993	782.251	807.068	907.793	753.211	733.942	863.416
730.644	734.045	768.283	671.532	721.973	812.237	690.104	691.385
770.296	749.685	751.004	823.97	865.131	817.598	775.962	794.773
859.971	863.694	886.171	923.623	787.664	796.074	842.496	837.212
855.873	867.562	857.752	890.496	791.866	835.962	745.944	888.304
817.449	813.036	858.313	755.358	815.473	762.353	738.229	802.725
955.006	975.183	972.491	958.416	995.548	918.068	1052.89	992.694
859.764	873.647	812.236	831.582	893.474	954.558	813.22	848.115
830.387	821.989	839.863	869.905	904.323	925.175	883.267	868.222
828.17	825.423	843.751	791.665	831.492	893.421	931.316	816.477
811.08	804.263	799.875	787.977	769.34	897.233	829.323	784.946
928.59	945.123	897.981	888.298	932.68	971.394	928.414	937.756
798.308	812.364	803.14	830.367	724.157	834.229	717.294	773.578
889.061	884.877	855.19	858.622	929.699	898.475	903.779	872.228
918.628	930.253	947.965	894.568	1006.08	1017.17	965.987	895.299
822.722	849.434	851.505	854.798	835.804	873.054	877.099	790.842
860.293	877.347	833.578	864.381	768.035	848.675	808.584	849.101
884.982	897.316	835.207	852.17	891.932	819.303	889.125	896.471
898.432	874.992	946.421	962.298	887.461	950.297	915.856	922.955
1015.6	1008.99	1006.22	961.743	1073.92	1028.07	999.976	1013.86
1071.98	1077.43	1100.04	1073.46	1154.32	1086	1111.94	1031.67
1077.93	1075.49	1122.41	1126.49	1163.43	1144.51	1176.55	1112.31
968.579	941.6	1007.75	1001.8	930.817	1038.81	1007.18	957.161
965.82	949.541	1010.58	1021.36	877.256	1056.25	894.732	959.477
983.267	1003.32	948.186	976.031	922.514	990.846	930.845	956.856
1030.1	1001.04	1034.91	1089.61	1022.68	982.546	1008.59	1048.98
1044.43	1066.25	1082.21	1014.16	1050.07	996.578	1008.04	1047.58
922.423	897.107	934.243	916.632	907.945	950.008	941.039	947.342
1059.22	1069.36	1062.91	1023.28	1134.5	1154.67	1168.71	1027.22
1047.1	1047.11	1064.05	1091.43	1026.2	1134.05	1004.42	1026
943.323	926.403	922.111	891.684	1025.99	963.03	960.49	944.874
963.142	967.439	940.719	1009.33	992.173	935.154	921.503	953.449
985.635	962.967	950.433	968.236	943.009	946.232	1079.18	952.414
840.009	850.278	809.878	781.428	796.559	898.014	757.192	804.828
800.605	806.58	784.71	847.003	705.768	759.882	795.729	766.229
818.961	792.32	781.013	765.085	885.614	819.052	891.528	859.181
906.961	880.341	905.403	891.389	861.759	890.177	977.726	891.419
959.905	939.055	986.497	905.099	881.409	955.683	942.148	918.29
967.503	938.68	936.285	933.315	904.155	1032.7	927.97	958.34
995.262	991.372	997.648	941.169	1078.03	920.772	976.267	1038.85
1004.79	1024.72	1054.66	997.407	1045.03	966.753	1115.65	981.964
980.195	987.238	1026.86	931.924	900.549	1063.63	963.718	935.642
916.234	917.442	963.708	929.254	985.269	987.622	992.535	931.538
883.625	905.457	925.404	828.263	895.967	953.301	785.495	862.714
829.4	805.262	794.6	872.135	833.321	777.396	820.67	835.329
889.803	914.286	843.455	901.667	926.739	864.804	786.61	913.121
890.005	866.486	898.925	889.568	923.209	942.702	866.404	860.185
931.838	932.858	937.37	929.741	865.517	960.06	922.404	971.82
957.06	935.649	916.479	955.245	1034.92	983.501	975.992	951.206
928.097	931.659	885.672	984.465	887.99	1012.22	1013.55	887.803
896.034	866.309	849.619	916.615	950.136	906.835	900.368	887.274
863.625	879.625	870.327	904.633	919.023	926.254	921.509	896.299
828.83	849.752	791.895	877.431	745.581	893.675	875.375	788.347
882.177	907.186	897.334	907.878	890.227	919.36	956.873	841.589
884.386	913.604	932.275	857.719	963.523	912.212	993.626	867.157
888.362	888.67	905.628	829.263	959.254	861.999	962.048	883.142
828.004	814.29	800.172	864.234	874.82	921.841	763.804	820.676
863.92	839.965	846.321	868.972	795.983	949.949	945.875	859.87
910.718	911.189	894.804	871.934	841.924	947.769	831.94	882.917
962.894	968.03	966.934	938.016	910.864	914.545	937.41	921.605
977.493	993.267	938.185	983.549	1059.86	929.686	906.816	989.054
933.884	908.862	952.785	925.83	947.45	912.437	1041.62	960.555
1024.2	1033.9	988.822	1057.5	1006.47	1058.24	940.936	1029.59
968.214	969.233	960.109	909.355	984.574	939.236	1031.99	986.742
913.302	893.565	954.666	855.006	871.944	887.913	975.664	888.855
934.782	961.096	939.199	894.742	961.762	1015.22	899.786	896.439
948.859	954.288	911.28	912.917	990.763	1045.05	937.414	939.715
883.132	879.57	861.13	909.196	881.168	956.495	898.683	866.538
917.631	944.146	898.633	974.301	998.423	926.922	911.306	895.331
796.183	805.538	801.673	784.575	804.223	873.768	719.413	763.019
916.563	913.679	923.242	944.367	984.672	964.293	974.856	921.153
937.705	958.087	894.636	995.378	909.977	1029.3	979.88	921.192
948.35	950.307	983.823	981.901	1026.68	914.969	1025.94	930.7
905.928	909.161	936.807	934.623	910.558	992.21	1006.03	920.209
835.236	846.04	857.054	816.606	772.681	891.237	832.511	826.995
955.471	947.503	942.129	1016.52	929.476	994.097	1026.02	954.587
892.296	876.654	915.147	935.523	851.467	852.701	802.913	856.486
900.43	905.165	932.62	894.139	856.071	967.965	864.434	863.976
874.825	896.838	870.482	905.26	840.177	872.808	785.941	851.641
890.508	884.915	860.047	841.073	813.904	880.668	865.697	909.138
876.178	852.935	896.76	837.674	899.922	882.02	949.142	903.924
873.175	869.806	876.534	842.199	925.563	841.702	926.737	893.606
867.931	855.942	844.297	805.179	799.198	893.92	982.315	826.729
922.046	916.129	950.434	904.186	985.125	1016.59	1017.45	886.643
874.566	894.568	862.079	861.111	824.006	953.09	783.78	919.543
831.059	825.276	858.932	851.559	904.659	924.48	758.226	860.908
817.325	810.735	836.567	770.846	741.425	830.026	720.385	849.547
856.822	848.449	861.583	862.808	935.712	868.604	888.676	833.096
844.396	822.811	883.418	863.949	759.485	864.404	916.141	888.751
799.13	784.738	760.178	774.343	805.195	872.07	821.2	788.87
857.312	832.521	903.892	818.694	825.008	928.404	836.402	871.197
874.263	870.027	882.599	840.215	839.531	817.38	981.376	906.763
918.515	903.952	938.825	958.28	940.544	884.019	869.952	910.601
878.891	866.744	887.925	837.285	931.057	859.349	984.246	884.588
1001.4	996.893	1018.56	984.485	1092.61	1052.95	1019.02	1002.46
926.402	903.554	921.648	908.299	913.304	969.012	918.977	905.047
923.22	922.924	959.698	858.887	888.845	902.102	1015.5	952.602
966.622	979.006	934.07	983.753	1057.5	951.497	967.954	962.065
952.47	937.084	943.932	927.409	887.047	931.858	1054.53	942.425
990.538	1007.64	1024.72	1041.8	1057.83	994.48	1094.01	1016.48
992.318	966.764	984.161	1005.39	966.169	1069.11	907.585	979.576
956.313	949.946	995.258	930.893	862.547	1047.97	1017.75	917.2
952.796	922.999	970.278	960.458	982.227	974.355	992.772	929.535
995.05	978.291	998.501	940.955	1081.25	1085.09	1053.2	1000.42
998.705	968.783	1029.58	961.176	930.842	1068.58	925.66	962.588
1007.2	988.551	1034.9	1008.37	958.266	975.97	1111.63	1012.89
956.853	935.402	975.976	906.355	981.45	937.593	999.459	923.861
896.384	882.469	889.494	895.223	877.805	846.53	978.692	918.78
886.073	866.566	905.879	900.36	855.145	979.856	795.361	896.455
903.939	882.258	920.129	959.637	888.723	897.966	911.924	925.798
881.261	887.194	844.976	921.463	866.184	957.13	886.674	851.137
896.58	920.643	912.814	838.091	820.325	982.298	922.565	868.234
991.999	1018.36	964.282	956.023	1086.32	1053.7	1089.06	1031.01
859.946	843.217	893.202	824.38	839.053	842.044	917.431	838.948
934.869	933.83	931.687	957.15	875.286	867.344	1024.54	968.245
898.361	890.921	915.936	896.991	870.576	955.778	832.33	909.201
925.456	926.883	935.34	965.935	1006.84	952.551	837.316	886.838
929.165	915.057	909.823	882.347	904.855	950.74	887.98	960.029
889.161	863.263	878.261	885.746	874.817	932.308	824.919	909.982
894.137	890.317	927.685	845.328	803.727	926.82	863.097	900.947
883.998	864.429	908.93	852.55	843.554	937.439	916.402	840.101
917.201	888.768	876.716	868.196	952.748	967.832	914.638	944.373
848.808	876.089	804.789	896.606	789.603	829.361	791.639	890.03
876.085	871.921	862.856	893.277	798.158	842.33	956.139	900.999
912.302	939.996	934.397	948.227	899.361	874.225	850.927	897.467
919.862	935.607	967.181	911.211	985.918	1007.7	968.419	941.352
843.904	814.345	827.441	812.048	820.031	844.241	879.856	888.193
792.723	803.525	839.12	739.542	869.699	849.271	730.721	765.263
810.15	822.507	813.769	809.139	894.697	804.2	868.047	781.918
963.61	972.317	928.124	947.543	939.486	1011.1	1053.9	959.172
1160.31	1163.45	1126.85	1146.37	1220.04	1200.4	1206.34	1117.93
1087.97	1071.05	1070.34	1037.43	1104.6	1172.72	1075	1072.02
893.177	909.519	872.814	920.483	956.747	945.978	938.688	877.606
899.262	882.944	942.357	958.834	878.245	876.624	1001.32	905.701
823.693	815.944	863.303	775.881	775.294	903.557	916.782	815.388
868.461	891.917	820.553	818.853	783.196	840.678	881.905	883.487
836.664	858.047	834.503	868.264	770.353	922.051	740.995	830.259
772.334	766.48	808.545	777.564	854.033	870.008	673.44	812.333
834.614	823.695	849.944	780.108	764.825	838.145	768.903	833.425
762.812	769.33	750.908	744.8	723.828	836.094	744.006	784.741
859.011	883.623	867.47	895.843	895.292	839.207	883.876	828.499
837.108	861.654	835.754	818.38	879.231	772.098	883.166	819.087
816.401	821.897	827.641	832.02	742.326	915.802	911.013	837.12
857.349	847.304	861.769	873.453	801.176	826.173	916.669	879.681
868.621	889.804	824.049	875.51	930.617	899.028	961.733	910.297
859.63	856.174	855.193	809.425	882.262	945.676	899.677	820.196
901.776	926.037	877.527	880.597	904.508	868.688	827.756	931.572
817.37	789.36	787.966	769.706	818.818	800.509	708.117	827.217
814.799	816.744	856.919	866.983	876.097	873.226	750.32	803.513
882.017	895.007	841.989	898.986	834.769	895.83	910.415	911.542
763.72	744.478	729.643	826.029	698.643	747.499	837.086	744.263
872.247	862.439	875.664	901.165	841.655	856.439	858.149	835.597
853.288	834.551	804.799	860.985	786.407	912.023	925.241	861.169
799.227	788.542	791.781	786.99	712.686	738.214	694.641	821.777
839.745	833.976	853.483	789.651	916.022	774.11	734.585	817.187
869.63	872.544	919.238	905.35	889.261	962.12	841.342	859.96
828.827	801.752	847.107	884.229	811.642	912.333	791.143	834.884
775.022	778.186	725.162	839.288	736.872	761.725	734.016	817.602
871.886	858.375	916.797	930.221	848.061	809.457	812.821	910.326
841.526	826.016	885.189	822.016	907.182	827.713	932.37	868.226
859.686	844.275	863.924	831.693	819.319	903.954	860.897	832.955
753.357	732.607	779.72	770.891	788.417	838.257	660.832	757.567
785.442	812.827	821.517	806.076	794.319	806.544	834.894	760.908
788.015	814.155	831.618	782.55	800.936	814.334	817.357	804.537
844.787	863.91	843.516	828.783	911.522	827.702	948.348	877.397
803.165	816.861	817.84	771.079	769.389	780.585	840.64	803.52
856.494	837.043	864.29	833.12	834.673	779.295	807.473	854.679
838.501	830.123	875.257	882.853	897.752	833.311	904.457	802.989
873.183	854.511	871.54	829.097	909.07	960.51	779.578	903.281
883.305	853.377	872.854	937.276	818.968	863.399	845.319	899.228
818.415	807.401	854.679	834.394	878.933	792.87	787.486	780.196
841.053	853.03	803.802	817.169	886.74	785.709	778.89	814.91
876.849	884.364	920.476	862.799	853.484	908.032	899.065	897.534
857.015	859.599	858.182	830.444	901.44	875.236	872.161	827.446
852.844	849.186	851.881	849.253	905.713	939.177	747.706	834.826
790.5	777.745	757.654	818.231	849.178	748.57	836.473	824.607
733.991	734.091	703.786	750.829	810.652	803.756	696.747	759.69
841.359	857.051	820.124	787.263	853.307	830.471	841.007	840.586
841.934	857.679	806.928	864.394	787.344	900.793	828.637	803.449
866.495	871.058	877.313	821.127	846.585	825.456	896.518	864.205
812.478	827.337	839.309	859.18	835.206	891.529	848.701	822.548
815.692	824.424	774.401	849.96	769.433	816.166	728.521	815.081
726.985	704.378	704.054	666.719	638.138	807.947	758.215	756.347
890.847	891.111	926.028	936.261	819.94	875.517	891.877	850.284
938.235	929.071	895.061	920.017	850.531	983.225	834.491	920.482
845.279	820.808	881.133	902.374	767.159	871.232	741.251	801.015
874.45	853.321	914.268	875.961	875.372	941.771	869.768	903.929
846.37	828.26	892.33	812.158	901.667	796.036	917.75	884.155
848.234	858.57	894.272	833.017	876.252	798.221	893.048	888.462
881.569	877.459	913.416	915.767	911.948	903.149	820.269	864.91
816.106	827.77	775.762	861.524	747.975	839.18	797.752	841.805
812.3	797.707	837.636	866.678	831.305	889.716	861.037	825.126
849.633	820.219	859.581	796.944	829.974	877.265	813.502	863.105
815.702	817.639	806.801	802.206	801.272	826	899.023	782.903
844.504	831.268	875.327	831.996	804.887	819.186	749.591	880.686
848.403	875.177	833.872	905.884	930.309	833.704	882.636	877.219
845.894	870.28	812.921	865.539	762.615	914.774	866.221	822.321
837.411	830.972	832.029	776.252	809.128	851.439	905.268	805.587
834.803	806.295	787.11	822.165	832.746	856.068	855.483	861.605
877.553	887.839	907.579	861.104	830.943	931.874	958.859	914.005
869.476	889.706	823.337	880.685	800.189	907.959	795.825	885.133
853.693	881.983	862.817	915.445	856.922	952.007	962.133	840.057
824.828	798.244	845.609	785.995	826.97	868.677	865.398	858.185
878.411	875.43	905.473	832.094	928.271	905.517	964.74	884.722
748.394	753.342	767.225	723.924	803.093	804.684	672.926	722.789
848.027	859.225	856.915	897.495	798.617	871.198	912.409	825.294
890.233	903.399	893.806	874.313	887.637	953.892	892.161	848.739
792.097	801.1	799.151	818.318	858.973	878.291	734.787	780.073
817.642	831.257	850.386	819.216	839.239	876.466	819.827	831.851
892.309	884.74	842.461	880.633	941.433	860.808	818.787	913.258
868.886	873.781	898.679	855.207	815.896	959.448	784.461	831.165
895.763	872.73	848.371	879.593	916.212	971.175	897.861	865.8
880.685	854.144	861.202	885.39	805.055	906.748	983.644	913.024
915.949	944.735	958.053	865.986	901.084	863.206	835.175	951.906
903.513	890.602	939.109	919.298	833.322	957.822	1006.39	938.846
814.988	820.687	777.552	859.004	887.834	840.483	879.289	794.37
886.831	914.56	926.472	886.494	900.762	942.939	998.339	897.01
1017.76	998.905	990.173	1006.77	963.469	949.115	1107.5	1046.18
915.222	896.805	934.245	927.306	942.277	909.643	922.172	937.807
950.911	941.409	963.501	1000.01	885.059	1031.1	1058.31	925.426
838.896	864.869	805.941	848.438	861.044	916.6	787.877	837.207
963.503	956.943	999.186	953.511	1021.34	1052.68	974.195	1002.51
941.005	927.398	910.3	938.729	886.374	921.402	940.891	950.701
903.292	882.409	856.938	966.876	984.274	840.126	907.307	890.257
941.966	935.792	981.649	1002.93	880.458	951.295	901.191	984.294
889.761	882.244	908.792	862.365	852.986	826.712	940.939	871.899
952.399	930.266	926.289	940.681	1013.44	1028.95	908.248	927.785
927.599	923.701	977.113	971.559	1018.69	866.867	917.585	924.693
939.708	915.199	931.225	962.651	987.111	974.878	990.542	957.641
911.024	917.902	920.245	857.911	939.331	891.615	844.735	874.112
944.458	915.117	913.362	913.107	878.034	921.291	959.377	902.281
938.137	942.533	942.04	885.853	986.071	1011.78	915.052	939.849
942.08	959.464	926.232	972.145	1015.75	964.51	1006.06	976.465
993.239	977.361	1025.23	1013.81	947.135	999.757	926.796	957.732
993.601	990.482	962.211	961.556	1016.9	1028.13	1027.78	1017.03
977.633	981.795	966.511	1006.58	968.822	943.548	938.02	1008.77
933.713	907.397	906.564	918.903	930.601	872.472	905.003	896.79
903.512	903.29	869.491	943.511	944.475	888.381	908.654	887.389
838.175	846.714	823.98	871.998	813.238	851.489	863.053	808.228
855.318	838.594	848.551	807.605	889.685	802.862	820.077	886.588
862.773	882.996	834.227	906.935	954.375	805.232	760.303	861.393
838.995	867.26	843.799	787.746	804.661	914.365	915.031	857.002
879.801	900.583	871.555	934.575	858.576	847.892	813.784	880.337
854.386	854.746	828.155	877.736	894.913	833.751	845.186	835.827
823.538	810.271	817.653	876.33	770.323	794.325	800.67	835.088
928.591	943.388	915.646	985.035	857.136	976.576	940.695	940.782
824.47	808.686	792.975	849.572	767.454	748.898	806.676	848.632
879.096	906.537	852.898	934	794.965	800.07	865.63	891.672
828.848	836.064	784.254	876.119	879.466	763.63	756.6	846.419
887.333	893.349	854.691	834.361	900.606	859.787	823.294	857.014
881.417	861.774	860.135	923.644	865.642	956.187	776.994	923.157
844.195	819.616	876.678	848.822	919.904	780.238	850.96	858.756
876.033	861.349	877.699	853.404	960.54	959.843	928.677	852.23
802.127	823.641	846.879	823.251	895.69	748.121	695.737	776.344
809.166	833.83	775.219	774.107	717.897	850.614	780.18	852.347
888.389	900.367	918.117	867.302	948.701	846.692	837.2	909.291
908.711	922.222	893.738	891.519	970.069	887.044	1000.08	906.169
912.433	896.226	958.916	888.331	866.64	923.204	880.286	926.217
941.273	945.836	904.856	973.565	935.343	861.977	1026.12	916.376
942.909	961.547	941.256	992.949	1026.86	871.075	855.058	984.234
825.638	819.869	792.943	883.645	842.914	904.555	720.762	803.755
792.705	822.011	825.387	827.365	856.29	725.244	690.69	837.185
778.449	753.849	784.427	725.371	785.032	805.479	701.928	809.342
815.964	805.221	801.515	797.647	872.148	797.284	850.641	823.584
843.406	844.09	847.618	905.411	775.169	927.936	909.302	868.254
874.553	848.189	875.126	876.468	788.635	914.058	851.105	854.712
773.607	787.148	762.918	778.365	759.562	742.824	761.893	750.906
825.731	829.124	847.986	821.408	849.16	816.579	800.55	787.573
827.75	829.512	862.106	847.87	774.117	775.997	917.049	839.652
782.919	802.718	816.167	837.359	807.344	837.694	882.179	796.922
811.526	833.052	840.347	831.743	791.138	738.027	755.508	791.918
812.519	829.861	855.892	810.538	747.312	908.878	871.998	803.134
836.767	825.837	816.345	833.594	917.063	847.769	833.211	846.358
824.587	821.72	839.561	842.025	844.997	864.335	834.205	787.545
864.352	879.486	836.942	804.767	844.82	881.63	965.717	852.843
716.659	693.251	674.657	740.922	745.08	715.705	644.956	703.707
789.219	765.803	758.832	747.001	730.759	780.965	834.779	780.389
760.033	746.226	785.335	759.846	747.013	720.985	737.429	757.18
771.213	772.691	781.177	745.569	774.582	749.651	688.28	738.855
901.448	929.807	915.879	912.89	942.534	937.33	866.293	888.925
859.486	872.11	878.634	814.395	793.894	910.041	921.328	825.386
822.821	811.532	790.192	861.084	767.17	747.532	888.085	816.206
802.514	790.001	851.181	833.538	738.269	786.046	858.677	772.52
944.853	965.874	982.093	903.799	861.127	931.701	854.998	928.742
897.254	921.953	915.308	864.436	833.144	838.544	889.775	875.228
923.68	932.037	893.829	885.443	883.019	874.762	1016.24	901.94
822.636	807.958	792.47	819.457	911.605	821.744	812.195	824.93
795.514	770.833	767.779	776.626	824.443	754.132	720.891	816.654
783.238	803.533	771.341	818.323	751.897	768.161	740.916	747.564
861.466	866.549	904.294	892.45	848.42	905.041	896.886	883.566
844.023	870.909	859.615	793.002	896.684	902.815	916.942	852.359
844.135	817.796	856.752	833.817	838.852	825.271	820.936	822.185
917.812	922.89	897.441	933.389	843.658	841.07	1020.24	879.232
855.933	843.039	869.739	889.406	762.908	804.751	785.211	866.534
810.245	829.909	813.151	798.258	743.509	782.242	887.899	771.807
917.992	899.451	875.313	854.407	988.98	913.459	967.151	884.612
900.408	896.96	873.578	839.442	807.826	876.076	941.926	927.51
825.73	819.335	828.258	767.679	791.837	827.821	846.834	824.282
814.642	834.236	849.61	873.623	836.944	794.747	702.729	774.594
880.338	890.95	905.161	831.144	800.512	826.141	963.368	895.349
906.959	889.415	898.047	874.655	858.695	876.625	969.705	866.806
873.455	862.542	825.456	919.041	805.258	887.232	787.272	900.285
886.66	864.689	845.936	904.022	974.784	951.411	973.556	897.597
975.484	985.772	937.883	988.411	976.629	1073.42	941.928	968.418
798.606	802.865	846.492	826.42	808.791	840.852	730.573	766.49
770.104	750.29	771.246	726.243	764.362	725.597	835.881	780.855
907.46	886.319	944.808	890.013	824.775	852.324	914.383	937.331
946.869	945.434	984.572	921.198	897.851	969.867	903.023	911.747
834.042	858.528	880.147	898.658	746.317	772.667	824.056	856.599
750.12	753.251	714.9	764.21	792.66	819.487	806.184	724.426
911.357	883.333	894.109	944.394	830.565	978.7	882.35	928.551
974.658	947.889	958.845	945.832	880.31	1034.47	942.775	987.834
868.494	886.798	880.02	913.259	934.049	926.417	793.094	841.495
973.188	970.271	945.65	1013.84	890.761	1028.99	948.994	976.802
951.158	944.117	915.224	1012.51	887.917	916.661	979.513	947.858
997.54	1014.92	1040.13	1043.01	933.827	1063.68	961.925	1007.74
955.043	946.9	979.368	969.801	933.637	951.778	913.876	927.099
788.2	790.141	783.184	740.935	842.503	864.665	741.965	813.277
865.718	878.418	880.502	808.872	897.213	811.749	946.642	848.867
857.34	879.629	857.839	838.358	767.218	948.589	871.224	819.176
799.442	789.164	793.743	863.907	768.362	746.965	834.69	809.433
821.402	830.409	829.88	871.262	796.034	748.588	777.284	799.664
956.536	985.026	926.768	972.126	938.327	946.223	1048.23	975.607
937.428	911.986	899.271	975.225	906.785	909.443	1049.64	976.903
986.049	991.271	1012.86	978.667	1051.69	967.231	973.257	1006.27
980.222	975.055	942.799	924.108	891.339	1018.79	1061.64	984.011
965.592	954.14	1014.96	969.525	972.982	952.522	1050.52	1001.5
1005.86	991.687	965.163	1062.34	911.338	1060.81	932.524	1027.58
936.588	952.114	985.15	927.406	862.624	989.525	833.403	935.39
971.368	1001.08	1004.25	934.899	895.432	951.217	948.414	978.4
913.916	895.11	891.813	954.833	942.942	972.122	881.473	949.629
935.935	952.803	963.766	970.162	872.093	904.295	989.562	894.959
977.791	959.539	1024.99	984.278	938.156	932.656	898.981	944.279
917.912	947.454	939.338	914.796	1009.39	845.037	1025.61	882.705
946.56	964.696	945.295	945.083	994.725	937.329	881.889	944.312
973.328	968.781	984.675	1016.02	1062.1	1026.91	983.946	1004.51
955.249	968.981	967.692	901.391	891.137	1006.48	1006.25	976.013
900.591	900.493	888.181	956.444	951.41	907.994	967.58	911.736
825.593	844.132	781.401	887.256	878.78	769.141	861.155	870.564
802.816	794.207	794.065	769.212	894.262	846.517	754.693	835.771
845.701	820.096	801.951	788.753	904.85	813.364	944.979	806.266
895.99	901.45	861.444	924.343	888.82	881.773	865.305	866.931
824.973	849.584	848.217	880.559	752.641	919.067	761.949	847.742
893.93	875.556	891.676	848.755	912.648	814.539	919.15	849.472
942.804	938.746	934.334	986.221	1009.65	938.656	948.138	965.165
846.156	861.105	891.734	837.409	880.595	903.869	798.178	865.01
825.871	798.222	779.79	866.15	813.127	805.698	929.924	808.813
809.882	836.662	798.62	837.16	760.455	731.607	811.247	852.399
750.932	766.753	798.687	806.414	676.669	829.967	850.548	759.625
814.977	818.506	778.707	794.17	750.41	896.518	736.514	810.353
847.747	828.777	860.336	863.85	845.142	782.267	807.944	875.274
869.077	868.954	915.886	831.183	848.428	923.681	857.339	862.741
867.599	868.67	863.514	928.357	781.501	790.884	850.635	842.269
854.933	884.587	887.323	887.941	775.739	789.48	956.755	841.899
873.739	895.03	906.184	896.648	897.441	843.634	804.781	882.345
762.003	789.748	751.175	785.362	822.493	803.914	827.72	773.813
810.533	821.27	833.868	816.94	889.917	788.13	907.763	786.074
795.901	790.111	834.943	769.845	885.659	723.364	811.842	752.558
759.117	785.216	757.547	695.39	704.895	799.437	668.358	774.509
727.774	726.543	711.484	662.786	791.994	750.925	633.246	733.959
757.752	741.66	733.256	704.322	719.846	709.851	784.24	720.128
862.696	856.474	849.709	902.388	810.702	877.823	797.211	903.723
811.816	824.121	820.141	783.199	737.915	902.738	875.372	840.732
815.247	818.76	828.808	848.615	770.532	906.494	781.546	775.349
884.23	899.628	841.431	856.741	933.59	821.348	876.051	925.534
788.274	818.003	801.735	812.767	770.264	847.092	784.234	805.426
836.486	864.232	832.512	879.096	885.731	833.279	806.016	812.66
860.396	862.5	839.704	923.575	794.913	849.982	901.797	861.482
791.483	819.315	804.184	754.91	697.222	876.937	820.786	832.062
842.498	819.436	851.041	845.858	784.322	858.017	757.345	884.85
724.504	697.59	692.302	659.889	659.811	683.844	632.389	748.989
854.426	842.687	888.845	803.382	846.721	825.855	845.994	813.912
860.102	864.914	873.908	922.674	805.854	830.489	964.803	861.988
882.954	884.811	928.131	904.487	945.272	820.899	804.55	889.864
878.988	903.061	911.299	824.423	890.607	866.783	773.597	900.422
765.224	767.657	799.167	802.44	703.138	816.73	804.439	794.839
857.123	853.042	883.785	865.88	919.115	851.507	915.379	870.796
811.008	813.569	803.937	848.225	786.899	774.295	761.993	801.754
855.09	867.835	859.298	870.047	947.314	875.074	944.714	843.987
870.985	841.985	901.096	836.708	884.938	802.162	898.428	831.075
869.783	887.838	868.532	817.015	841.553	808.962	895.893	860.862
840.22	818.77	829.52	855.559	867.707	827.805	827.279	813.847
903.26	901.969	927.165	930.687	848.28	994.53	817.975	930.667
877.237	862.647	850.407	833.222	950.705	813.067	925.319	848.251
889.686	881.832	916.592	934.15	909.828	972.6	973.633	879.01
915.307	925.013	878.806	955.595	1001	925.731	889.132	894.063
973.897	954.074	1006.33	930.547	975.735	939.721	1056.71	930.667
913.317	900.044	884.134	869.495	904.586	886.97	986.815	920.819
948.7	930.593	905.705	953.092	1021.44	977.684	890.92	924.616
979.448	961.152	956.496	1041.1	896.629	925.35	1014.82	993.956
988.766	978.377	1034.81	1016.55	1019.78	930.344	895.665	947.132
1006.66	1029.48	958.836	1026.25	970.817	947.586	1038.02	976.247
972.573	970.84	965.688	985.233	1055.91	898.592	994.761	975.449
933.007	927.245	915.033	993.039	889.616	863.762	1029.03	942.924
1003	983.752	1022.1	1031.01	908.989	1062.4	1077.44	1006.91
960.869	989.005	956.954	937.689	891.671	1011.42	937.122	922.174
930.701	925.148	929.843	990.016	962.933	1012.44	992.625	894.441
954.709	975.379	981.614	894.946	864.616	909.49	1006.6	981.106
964.321	971.24	937.216	993.761	946.22	940.107	869.404	945.839
976.311	968.907	968.968	917.172	970.903	937.837	977.622	948.815
994.262	1016.89	1026.22	1002.3	1026.3	916.564	952.519	965.927
986.14	1003.23	949.424	1022.67	1027.67	925.689	1014.22	957.697
947.008	944.905	916.371	934.717	987.834	983.535	949.547	972.574
970.14	988.978	945.405	942.593	1017.91	954.956	905.516	972.208
1020.84	1044.75	1027.58	994.621	1111.68	1095.34	1095.96	1045.02
1005.87	1001.62	977.298	1041.54	941.532	1012.44	1037.9	998.994
965.931	955.99	991.284	983.734	891.421	914.086	979.936	993.282
889.593	895.392	887.745	841.123	874.36	867.786	980.501	928.895
905.9	930.019	946.479	901.025	965.175	932.569	807.441	904.818
983.472	995.596	975.347	1042.54	1001.49	1065.26	937.491	971.274
956.124	948.772	978.077	925.396	997.063	1011.31	975.108	948.915
905.897	919.995	919.486	952.369	830.581	955.523	909.37	895.952
960.209	987.455	927.705	942.311	1049.23	904.275	1019.27	974.882
940.177	942.746	897.35	957.656	993.865	999.821	934.007	982.309
896.807	899.214	913.508	841.179	865.589	923.984	993.145	919.379
949.277	937.943	942.091	903.992	994.597	1047.52	1056.79	957.664
967.378	941.652	967.631	921.644	980.49	890.19	1013.68	1010.41
965.24	946.159	940.433	960.207	927.084	1035.22	968.201	970.144
926.299	901.879	939.435	909.632	971.871	871.75	1000.2	949.299
998.888	996.697	960.958	962.075	1026.03	1089.12	947.8	978.146
1038.62	1009.18	1007.77	1061.45	1042.38	1020.33	1125.03	1070.15
927.282	952.184	882.456	988.897	861.989	956.118	973.057	937.169
873.214	881.778	874.359	872.198	844.074	805.341	954.324	873.045
871.005	841.091	839.43	932.523	799.065	934.145	788.108	865.555
842.186	814.01	859.85	812.142	927.726	811.983	856.246	814.165
872.06	854.568	881.913	807.238	944.484	798.095	963.599	905.594
891.238	888.536	910.5	855.823	836.297	958.63	968.808	854.607
817.523	795.159	786.013	825.74	810.086	876.957	726.19	841.02
946.768	917.287	923.815	937.217	940.879	890.411	958.592	902.194
862.842	876.467	839.383	807.541	909.672	804.835	968.701	824.79
848.244	839.491	895.893	839.719	782.071	829.378	917.485	814.833
872.928	889.755	886.11	867.048	902.115	863.034	818.691	912.353
846.934	843.134	825.963	851.807	926.351	815.005	820.165	871.179
855.34	851.533	807.517	894.682	876.853	781.791	774.53	859.544
783.626	756.579	764.5	820.484	833.442	772.376	698.585	810.5
818.063	791.041	852.898	831.36	885.427	838.863	784.42	823.869
949.69	925.156	979.825	897.063	866.01	922.245	1012.77	985.877
835.996	841.638	823.717	879.483	794.733	759.885	823.701	866.917
853.013	837.478	893.765	900.218	856.134	823.066	930.774	883.048
872.78	893.262	914.229	910.927	798.393	905.294	893.284	845.671
833.269	854.702	808.411	854.973	842.913	796.162	878.897	846.478
953.02	980.837	910.645	999.53	1019.69	906.248	965.819	914.635
933.978	933.312	954.775	896.887	959.024	993.717	853.201	969.611
828.831	812.05	803.821	789.63	892.505	900.411	814.463	846.568
877.498	861.07	861.299	847.41	895.235	915.602	864.247	850.608
834.114	836.321	861.377	856.195	831.199	794.166	734.782	845.835
879.293	895.019	923.579	909.597	909.224	903.902	933.12	835.998
786.746	777.6	763.554	812.387	779.359	879.233	741.586	814.516
860.258	857.932	869.696	909.186	884.394	838.53	977.152	816.761
808.562	816.922	849.648	776.069	841.839	752.034	721.163	839.713
785.721	810.761	747.048	841.671	730.594	838.962	687.144	755.141
764.485	744.179	775.947	765.756	775.287	851.621	706.593	783.616
792.867	805.805	795.428	852.921	812.172	778.985	869.81	781.335
842.726	847.391	877.202	803.79	929.764	784.582	839.805	848.973
817.524	813.522	822.048	763.847	907.507	766.096	783.923	858.49
838.916	861.97	885.167	783.927	904.027	915.062	797.8	850.132
794.454	788.037	750.184	730.66	816.796	802.058	902.262	755.103
863.37	844.108	814.761	901.266	854.785	819.447	929.298	836.892
821.228	829.228	825.573	805.829	767.39	786.775	739.259	782.706
842.962	850.403	886.013	863.689	755.838	889.532	875.582	799.61
878.337	868.014	852.865	832.21	819.408	936.385	871.861	881.84
856.327	874.505	881.402	805.268	862.677	863.709	900.558	892.441
831.546	861.515	820.835	797.973	840.281	917.846	882.849	860.78
812.708	841.567	861.721	775.034	845.884	844.625	739.48	807.024
887.667	865.289	864.048	918.986	963.066	848.078	889.931	851.35
908.362	892.297	952.1	971.485	865.876	976.175	922.156	899.976
843.629	815.047	872.188	897.506	891.576	794.173	850.986	833.207
890.452	896.898	887.218	856.941	883.587	976.21	879.294	903.407
842.199	818.848	880.524	872.763	866.146	901.834	856.664	847.895
757.125	751.572	738.586	727.598	822.847	842.743	802.086	729.623
787.735	810.78	814.542	781.445	740.234	748.271	791.711	798.29
812.382	815.27	764.193	821.707	799.858	811.089	825.073	796.46
807.994	800.134	792.115	824.451	753.476	845.809	725.99	841.592
889.291	871.792	885.174	895.517	930.722	988.993	880.534	912.426
918.081	914.538	919.157	873.057	841.496	847.313	852.167	940.766
889.441	916.813	866.809	868.912	833.337	861.128	945.617	893.097
903.38	880.821	890.266	880.303	963.9	852.137	1011.06	906.9
914.663	912.909	921.067	904.721	928.096	1000.35	1008.9	876.712
932.646	954.06	890.902	953.219	920.772	872.636	916.496	918.721
893.284	865.888	861.201	869.929	849.533	826.339	953.405	910.712
978.918	990.415	1006.18	1006.69	983.886	1014.96	970.732	958.64
953.005	981.744	943.503	967.021	961.811	956.749	1035.99	920.91
885.932	872.928	904.635	826.62	877.445	878.184	878.233	896.381
946.351	924.378	952.581	985.832	900.232	1012.21	999.022	950.646
952.412	963.528	927.167	935.843	986.879	883.4	987.366	916.265
984.954	1009.52	1031.33	965.826	1053.98	916.952	897.425	1001.99
1004.68	1011.33	1045.25	1054.49	1026.29	1095.69	1033.14	987.681
939.433	963.432	974.403	903.176	969.841	963.335	879.34	976.769
1020	1001.61	1046.1	1006.99	994.465	1118.6	1033.55	1045.16
935.883	951.148	962.738	883.715	967.708	889.82	874.251	939.285
1033.78	1024.56	1038.7	982.973	1079.99	1125	1145.49	1024.98
923.868	918.985	901.325	896.13	904.424	960.069	972.49	951.354
1003.46	982.802	994.827	997.145	1071.68	998.857	958.953	973.651
974.802	993.942	1021.35	930.961	1048.91	915.983	1017.76	996.628
936.971	944.466	947.561	1000.43	995.779	906.108	951.085	917.673
919.879	934.193	943.825	957.326	883.695	849.783	998.484	896.846
959.068	977.375	950.403	996.37	923.06	883.127	912.429	937.692
922.549	896.583	904.209	887.51	981.393	952.349	869.315	910.51
938.129	965.176	927.89	954.358	901.651	1026.48	885.462	974.047
1027.59	1027.44	1062.32	1052.76	995.962	1077.11	966.263	1059
846.999	862.308	853.158	796.881	899.439	775.589	950.696	848.056
886.814	901.358	848.381	869.74	955.08	961.924	990.326	851.414
888.663	908.53	871.225	843.629	976.336	817.716	972.112	897.442
911.081	890.471	946.206	857.01	932.269	977.421	816.61	916.575
970.796	968.234	978.012	912.032	1039.45	946.22	927.801	926.567
862.469	869.555	837.469	917.568	942.728	940.308	829.547	864.08
830.407	856.338	831.622	798.114	839.71	844.327	771.566	809.293
894.74	914.845	851.881	849.927	909.821	900.87	1010.65	891.864
759.753	783.478	807.494	801.534	852.005	761.079	721.004	734.491
769.432	774.383	812.251	737.451	861.321	750.554	814.474	805.173
765.312	770.277	719.249	773.089	694.429	756.358	759.592	738.242
811.26	832.555	799.493	807.145	847.796	801.394	909.866	825.695
883.319	855.411	884.395	937.492	892.052	909.918	854.99	857.948
951.997	975.122	943.706	903.809	980.314	888.793	1044.3	966.396
789.151	783.615	825.293	746.345	770.619	779.841	741.788	768.928
947.583	919.766	932.552	924.827	917.988	1028.8	856.112	941.282
960.094	974.863	936.59	1005.79	946.997	970.198	895.243	1003.83
946.907	926.197	967.871	909.399	946.362	1031.28	946.285	910.749
928.147	906.781	906.297	875.981	928.83	877.02	993.555	952.462
829.737	836.095	838.392	877.954	745.281	802.523	859.984	872.045
955.609	940.878	917.318	951.959	920.285	1026.17	967.507	921.137
904.615	894.064	924.302	934.202	822.923	966.169	946.542	921.94
870.484	864.592	887.387	836.328	917.78	956.544	830.496	882.08
814.298	808.68	816.865	795.128	872.308	772.429	808.506	799.107
848.861	842.032	879.269	839.473	844.232	832.972	893.852	861.2
911.542	918.13	907.038	895.72	901.729	956.141	870.502	923.145
851.175	831.188	824.728	900.802	790.941	938.786	826.924	827.363
784.178	765.463	813.364	815.841	738.161	782.06	829.227	799.716
893.987	869.665	894.332	895.641	942.893	923.764	870.477	873.943
869.194	858.585	888.883	896.985	954.015	912.994	856.199	907.721
815.652	831.828	804.881	809.286	871.467	878.722	754.388	834.511
817.331	801.378	852.375	829.277	809.178	893.311	879.369	815.099
868.321	882.743	845.203	923.525	854.675	868.43	934.948	860.325
874.112	885.681	875.868	859.94	812.935	923.601	863.86	897.936
835.233	854.678	807.774	834.551	854.111	894.812	749.18	817.483
833.01	852.688	827.422	812.382	754.436	837.355	867.737	873.045
764.389	751.991	724.833	701.205	845.791	796.197	753.641	763.606
807.565	796.127	833.022	828.429	810.55	851.282	906.529	823.735
886.166	887.548	861.287	945.693	928.686	836.035	937.573	870.253
892.125	881.643	934.881	948.087	855.228	860.732	864.707	881.78
909.003	928.914	945.652	950.929	966.934	919.755	885.679	911.236
757.61	776.227	780.237	712.299	723.849	714.69	679.986	726.373
819.636	823.056	793.982	757.682	835.662	821.082	859.315	821.223
754.025	739.802	770.18	722.654	711.798	818.789	686.404	748.441
833.361	844.195	839.149	856.566	834.494	874.46	919.709	855.567
815.41	799.429	855.959	834.327	735.01	783.032	715.447	856.797
782.605	779.991	776.631	807.247	763.333	705.755	685.171	777.369
850.913	843.987	843.589	896.403	762.441	883.316	913.286	893.159
810.051	812.367	852.891	817.612	746.884	851.19	714.219	810.064
879.666	909.168	880.495	932.585	801.685	871.83	964.409	853.809
818.836	834.149	850.104	867.357	745.146	898.31	875.477	819.65
929.402	958.229	919.403	902.295	927.738	936.225	849.12	888.715
870.732	854.819	857.735	852.673	815.782	877.237	863.205	892.638
892.467	894.181	867.235	867.198	857.607	976.097	919.481	847.988
880.331	853.417	889.756	889.168	950.453	856.869	905.537	886.099
926.984	942.397	887.196	927.418	855.156	897.094	866.908	904.334
922.303	928.422	873.355	958.317	874.041	997.315	847.164	916.896
894.9	916.33	928.983	850.626	983.461	967.327	897.844	923.053
932.084	961.381	932.564	869.242	941.68	1000.13	930.302	962.597
755.701	781.47	802.143	704.298	712.414	781.518	675.477	798.055
855.595	850.166	846.195	813.385	932.864	952.757	820.047	859.83
855.49	825.51	818.561	797.023	769.916	820.596	778.247	834.767
930.88	933.332	939.103	869.533	849.312	985.813	838.247	887.035
858.605	841.069	825.01	824.413	765.282	834.122	840.875	858.674
859.202	842.359	830.522	917.71	770.672	783.01	916.116	836.405
856.53	846.079	876.153	861.98	821.085	825.907	892.828	850.68
875.235	850.991	901.129	819.609	836.301	973.695	975.663	831.317
830.197	845.049	812.192	889.146	777.619	818.381	835.55	839.963
846.779	861.69	844.707	830.701	838.961	945.349	882.358	826.42
863.923	866.521	889.401	861.899	923.75	831.046	828.777	900.704
897.885	888.173	862.548	878.827	937.7	934.937	849.482	930.1
854.042	873.982	872.893	850.427	928.317	903.098	951.235	847.608
911.877	915.032	904.914	935.805	959.97	960.981	840.934	886.516
918.733	946.186	905.046	858.414	940.557	971.287	932.356	922.213
942.183	965.753	960.28	966.332	1008.38	882.029	1051.42	958.825
964.967	956.357	1013.53	1022.62	1020.39	909.317	1059.13	985.042
906.337	909.121	943.493	890.786	865.939	931.747	937.33	894.776
1009.42	1000.22	1011.43	1070.59	1061.31	1022.02	926.272	1024.65
948.943	956.311	992.194	941.308	911.135	983.269	996.633	921.479
1065.59	1083.39	1059.36	1004.7	993.76	1150.06	1093.93	1044.32
1027.24	1041.99	985.161	1024.95	1029.96	1011.74	1096.63	1037.65
974.867	952.399	965.954	937.796	926.093	971.923	1027.38	989.847
974.538	993.882	985.413	992.9	974.301	1037.91	875.665	978.362
879.401	850.91	895.531	870.347	868.117	852.792	886.992	869.684
974.075	968.941	997.62	1009.3	984.785	1001.52	951.815	1011.39
967.611	981.496	1003.86	1009.5	926.426	1037.71	1052.38	947.205
1036.31	1053.19	1058.27	1018.4	970.225	972.022	970.333	998.94
[truncated: 1,486 more rows]
